# Supplementary material for: Provenance based data integrity checking and verification in cloud environments
Source: PLoS One. 2017 May 17;12(5):e0177576. doi: 10.1371/journal.pone.0177576 (PMC5435237; doi:10.1371/journal.pone.0177576)
Supplement: S1 Dataset — Files in the Dataset are utilized for performance measurement. (ZIP) [file pone.0177576.s001.zip]

Archive with 1,011 entries (1,000 files):
- dataset/
- dataset/audio/
- dataset/audio/battleclip_daq - Copy.mp3
- dataset/audio/battleclip_daq.mp3
- dataset/audio/callout_adiao.mp3
- dataset/audio/callout_azeem - Copy.mp3
- dataset/audio/callout_azeem.mp3
- dataset/audio/callout_luckeymonkey - Copy.mp3
- dataset/audio/callout_luckeymonkey.mp3
- dataset/audio/callout_mcld - Copy.mp3
- dataset/audio/callout_mcld.mp3
- dataset/audio/callout_mouss - Copy.mp3
- dataset/audio/callout_mouss.mp3
- dataset/audio/callout_Pneumatic - Copy.mp3
- dataset/audio/callout_Pneumatic.mp3
- dataset/audio/callout_Turn-Table - Copy.mp3
- dataset/audio/callout_Turn-Table.mp3
- dataset/audio/putfile_bui - Copy.mp3
- dataset/audio/putfile_bui.mp3
- dataset/audio/putfile_dbztenkaichi - Copy.mp3
- dataset/audio/putfile_dbztenkaichi.mp3
- dataset/audio/putfile_pepouni - Copy.mp3
- dataset/audio/putfile_pepouni.mp3
- dataset/audio/putfile_vonny - Copy.mp3
- dataset/audio/putfile_vonny.mp3
- dataset/audio/putfile_william - Copy.mp3
- dataset/audio/putfile_william.mp3
- dataset/audio/snare_hex - Copy.mp3
- dataset/audio/snare_hex.mp3
- dataset/css/
- dataset/css/basic - Copy (10).css
- dataset/css/basic - Copy (2) - Copy.css
- dataset/css/basic - Copy (2).css
- dataset/css/basic - Copy (3) - Copy.css
- dataset/css/basic - Copy (3).css
- dataset/css/basic - Copy (4) - Copy.css
- dataset/css/basic - Copy (4).css
- dataset/css/basic - Copy (5) - Copy.css
- dataset/css/basic - Copy (5).css
- dataset/css/basic - Copy (6) - Copy.css
- dataset/css/basic - Copy (6).css
- dataset/css/basic - Copy (7) - Copy.css
- dataset/css/basic - Copy (7).css
- dataset/css/basic - Copy (8) - Copy.css
- dataset/css/basic - Copy (8).css
- dataset/css/basic - Copy (9) - Copy.css
- dataset/css/basic - Copy (9).css
- dataset/css/basic - Copy - Copy.css
- dataset/css/basic - Copy.css
- dataset/css/basic.css
- dataset/css/ChangesFancyStyle - Copy (10).css
- dataset/css/ChangesFancyStyle - Copy (2) - Copy.css
- dataset/css/ChangesFancyStyle - Copy (2).css
- dataset/css/ChangesFancyStyle - Copy (3) - Copy.css
- dataset/css/ChangesFancyStyle - Copy (3).css
- dataset/css/ChangesFancyStyle - Copy (4) - Copy.css
- dataset/css/ChangesFancyStyle - Copy (4).css
- dataset/css/ChangesFancyStyle - Copy (5) - Copy.css
- dataset/css/ChangesFancyStyle - Copy (5).css
- dataset/css/ChangesFancyStyle - Copy (6) - Copy.css
- dataset/css/ChangesFancyStyle - Copy (6).css
- dataset/css/ChangesFancyStyle - Copy (7) - Copy.css
- dataset/css/ChangesFancyStyle - Copy (7).css
- dataset/css/ChangesFancyStyle - Copy (8) - Copy.css
- dataset/css/ChangesFancyStyle - Copy (8).css
- dataset/css/ChangesFancyStyle - Copy (9) - Copy.css
- dataset/css/ChangesFancyStyle - Copy (9).css
- dataset/css/ChangesFancyStyle - Copy - Copy.css
- dataset/css/ChangesFancyStyle - Copy.css
- dataset/css/ChangesFancyStyle.css
- dataset/css/ChangesSimpleStyle - Copy (10).css
- dataset/css/ChangesSimpleStyle - Copy (2) - Copy.css
- dataset/css/ChangesSimpleStyle - Copy (2).css
- dataset/css/ChangesSimpleStyle - Copy (3) - Copy.css
- dataset/css/ChangesSimpleStyle - Copy (3).css
- dataset/css/ChangesSimpleStyle - Copy (4) - Copy.css
- dataset/css/ChangesSimpleStyle - Copy (4).css
- dataset/css/ChangesSimpleStyle - Copy (5) - Copy.css
- dataset/css/ChangesSimpleStyle - Copy (5).css
- dataset/css/ChangesSimpleStyle - Copy (6) - Copy.css
- dataset/css/ChangesSimpleStyle - Copy (6).css
- dataset/css/ChangesSimpleStyle - Copy (7) - Copy.css
- dataset/css/ChangesSimpleStyle - Copy (7).css
- dataset/css/ChangesSimpleStyle - Copy (8) - Copy.css
- dataset/css/ChangesSimpleStyle - Copy (8).css
- dataset/css/ChangesSimpleStyle - Copy (9) - Copy.css
- dataset/css/ChangesSimpleStyle - Copy (9).css
- dataset/css/ChangesSimpleStyle - Copy - Copy.css
- dataset/css/ChangesSimpleStyle - Copy.css
- dataset/css/ChangesSimpleStyle.css
- dataset/css/e4_basestyle - Copy.css
- dataset/css/e4_basestyle.css
- dataset/css/e4_classic_win7 - Copy.css
- dataset/css/e4_classic_win7.css
- dataset/css/e4_classic_winxp - Copy.css
- dataset/css/e4_classic_winxp.css
- dataset/css/e4_default - Copy.css
- dataset/css/e4_default.css
- dataset/css/e4_default_gtk - Copy.css
- dataset/css/e4_default_gtk.css
- dataset/css/e4_default_mac - Copy.css
- dataset/css/e4_default_mac.css
- dataset/css/e4_default_mru_on_win7 - Copy.css
- dataset/css/e4_default_mru_on_win7.css
- dataset/css/e4_default_win7 - Copy.css
- dataset/css/e4_default_win7.css
- dataset/css/e4_default_winxp_blu - Copy.css
- dataset/css/e4_default_winxp_blu.css
- dataset/css/e4_default_winxp_olv - Copy.css
- dataset/css/e4_default_winxp_olv.css
- dataset/css/print - Copy (10).css
- dataset/css/print - Copy (2) - Copy.css
- dataset/css/print - Copy (2).css
- dataset/css/print - Copy (3) - Copy.css
- dataset/css/print - Copy (3).css
- dataset/css/print - Copy (4) - Copy.css
- dataset/css/print - Copy (4).css
- dataset/css/print - Copy (5) - Copy.css
- dataset/css/print - Copy (5).css
- dataset/css/print - Copy (6) - Copy.css
- dataset/css/print - Copy (6).css
- dataset/css/print - Copy (7) - Copy.css
- dataset/css/print - Copy (7).css
- dataset/css/print - Copy (8) - Copy.css
- dataset/css/print - Copy (8).css
- dataset/css/print - Copy (9) - Copy.css
- dataset/css/print - Copy (9).css
- dataset/css/print - Copy - Copy.css
- dataset/css/print - Copy.css
- dataset/css/print.css
- dataset/css/profile - Copy (10).css
- dataset/css/profile - Copy (2) - Copy.css
- dataset/css/profile - Copy (2).css
- dataset/css/profile - Copy (3) - Copy.css
- dataset/css/profile - Copy (3).css
- dataset/css/profile - Copy (4) - Copy.css
- dataset/css/profile - Copy (4).css
- dataset/css/profile - Copy (5) - Copy.css
- dataset/css/profile - Copy (5).css
- dataset/css/profile - Copy (6) - Copy.css
- dataset/css/profile - Copy (6).css
- dataset/css/profile - Copy (7) - Copy.css
- dataset/css/profile - Copy (7).css
- dataset/css/profile - Copy (8) - Copy.css
- dataset/css/profile - Copy (8).css
- dataset/css/profile - Copy (9) - Copy.css
- dataset/css/profile - Copy (9).css
- dataset/css/profile - Copy - Copy.css
- dataset/css/profile - Copy.css
- dataset/css/profile.css
- dataset/css/screen - Copy (10).css
- dataset/css/screen - Copy (2) - Copy.css
- dataset/css/screen - Copy (2).css
- dataset/css/screen - Copy (3) - Copy.css
- dataset/css/screen - Copy (3).css
- dataset/css/screen - Copy (4) - Copy.css
- dataset/css/screen - Copy (4).css
- dataset/css/screen - Copy (5) - Copy.css
- dataset/css/screen - Copy (5).css
- dataset/css/screen - Copy (6) - Copy.css
- dataset/css/screen - Copy (6).css
- dataset/css/screen - Copy (7) - Copy.css
- dataset/css/screen - Copy (7).css
- dataset/css/screen - Copy (8) - Copy.css
- dataset/css/screen - Copy (8).css
- dataset/css/screen - Copy (9) - Copy.css
- dataset/css/screen - Copy (9).css
- dataset/css/screen - Copy - Copy.css
- dataset/css/screen - Copy.css
- dataset/css/screen.css
- dataset/css/stylesheet - Copy (2) - Copy.css
- dataset/css/stylesheet - Copy (2).css
- dataset/css/stylesheet - Copy - Copy.css
- dataset/css/stylesheet.css
- dataset/doc/
- dataset/doc/file1 - Copy (2).docx
- dataset/doc/file1 - Copy (3).docx
- dataset/doc/file1 - Copy.docx
- dataset/doc/file1.docx
- dataset/doc/file2 - Copy (2).docx
- dataset/doc/file2 - Copy (3).docx
- dataset/doc/file2 - Copy.docx
- dataset/doc/file2.docx
- dataset/doc/file3 - Copy (2).docx
- dataset/doc/file3 - Copy (3).docx
- dataset/doc/file3 - Copy.docx
- dataset/doc/file3.docx
- dataset/doc/file4 - Copy (2).docx
- dataset/doc/file4 - Copy (3).docx
- dataset/doc/file4 - Copy.docx
- dataset/doc/file4.docx
- dataset/doc/file5 - Copy (2).docx
- dataset/doc/file5 - Copy (3).docx
- dataset/doc/file5 - Copy.docx
- dataset/doc/file5.docx
- dataset/help/
- dataset/help/1002
- dataset/help/1002 - Copy
- dataset/help/1213
- dataset/help/1213 - Copy
- dataset/help/1217
- dataset/help/1217 - Copy
- dataset/help/1228
- dataset/help/1228 - Copy
- dataset/help/1268
- dataset/help/1268 - Copy
- dataset/help/1291
- dataset/help/1291 - Copy
- dataset/help/1297
- dataset/help/1297 - Copy
- dataset/help/1397
- dataset/help/1397 - Copy
- dataset/help/1465
- dataset/help/1465 - Copy
- dataset/help/1481
- dataset/help/1481 - Copy
- dataset/help/1526
- dataset/help/1526 - Copy
- dataset/help/1668
- dataset/help/1668 - Copy
- dataset/help/1916
- dataset/help/1916 - Copy
- dataset/help/1935
- dataset/help/1935 - Copy
- dataset/help/2009
- dataset/help/2009 - Copy
- dataset/help/2082
- dataset/help/2082 - Copy
- dataset/help/2171
- dataset/help/2171 - Copy
- dataset/help/2300
- dataset/help/2300 - Copy
- dataset/help/2340
- dataset/help/2340 - Copy
- dataset/help/2349
- dataset/help/2349 - Copy
- dataset/help/2353
- dataset/help/2353 - Copy
- dataset/help/2395
- dataset/help/2395 - Copy
- dataset/help/246
- dataset/help/246 - Copy
- dataset/help/2467
- dataset/help/2467 - Copy
- dataset/help/2630
- dataset/help/2630 - Copy
- dataset/help/27
- dataset/help/27 - Copy
- dataset/help/2762
- dataset/help/2762 - Copy
- dataset/help/283
- dataset/help/283 - Copy
- dataset/help/2850
- dataset/help/2850 - Copy
- dataset/help/2853
- dataset/help/2853 - Copy
- dataset/help/2867
- dataset/help/2867 - Copy
- dataset/help/2870
- dataset/help/2870 - Copy
- dataset/help/2877
- dataset/help/2877 - Copy
- dataset/help/2879
- dataset/help/2879 - Copy
- dataset/help/2892
- dataset/help/2892 - Copy
- dataset/help/2983
- dataset/help/2983 - Copy
- dataset/help/2985
- dataset/help/2985 - Copy
- dataset/help/3030
- dataset/help/3030 - Copy
- dataset/help/3120
- dataset/help/3120 - Copy
- dataset/help/3131
- dataset/help/3131 - Copy
- dataset/help/3208
- dataset/help/3208 - Copy
- dataset/help/3225
- dataset/help/3225 - Copy
- dataset/help/3261
- dataset/help/3261 - Copy
- dataset/help/3301
- dataset/help/3301 - Copy
- dataset/help/335
- dataset/help/335 - Copy
- dataset/help/3388
- dataset/help/3388 - Copy
- dataset/help/3441
- dataset/help/3441 - Copy
- dataset/help/3446
- dataset/help/3446 - Copy
- dataset/help/3822
- dataset/help/3822 - Copy
- dataset/help/3889
- dataset/help/3889 - Copy
- dataset/help/3892
- dataset/help/3892 - Copy
- dataset/help/4022
- dataset/help/4022 - Copy
[truncated: 711 more entries]
