# Supplementary material for: Provenance based data integrity checking and verification in cloud environments
Source: PLoS One. 2017 May 17;12(5):e0177576. doi: 10.1371/journal.pone.0177576 (PMC5435237; doi:10.1371/journal.pone.0177576)
Supplement: S1 Dataset — Files in the Dataset are utilized for performance measurement. (ZIP) [file pone.0177576.s001.zip › dataset/css/e4_basestyle - Copy.css]

.MTrimmedWindow.topLevel { 
    margin-top: 5px;
    margin-bottom: 2px;
    margin-left: 2px;
    margin-right: 2px;
}

.MPartStack {
    swt-tab-renderer: url('bundleclass://org.eclipse.e4.ui.workbench.renderers.swt/org.eclipse.e4.ui.workbench.renderers.swt.CTabRendering');
    swt-unselected-tabs-color: #FFFFFF #FFFFFF #FFFFFF 100% 100%;
    swt-outer-keyline-color: #FFFFFF;
	swt-inner-keyline-color: #FFFFFF;
	padding: 0px 9px 10px;
	swt-tab-outline: #B6BCCC;
	swt-shadow-visible: true;
	swt-mru-visible: false;
}

.MPartStack.active {
	swt-inner-keyline-color: #FFFFFF;
	swt-tab-outline: #B6BCCC;
	swt-shadow-visible: true;
}

#PerspectiveSwitcher {
	eclipse-perspective-keyline-color: #AAB0BF #AAB0BF;
}

.MToolControl.TrimStack {
	frame-image:  url(./winXPTSFrame.png);
	handle-image:  url(./winXPHandle.png);
	frame-cuts: 5px 1px 5px 16px;
}

.MToolBar.Draggable {
	handle-image:  url(./dragHandle.png);
}

.MToolControl.Draggable {
	handle-image:  url(./dragHandle.png);
}

.DragFeedback {
    background-color: #00FF00; 
}

.ModifiedDragFeedback {
    background-color: #A0A000; 
}

CTabItem {
	font-style: normal;
	font-weight: normal;
}

CTabItem.busy {
	font-style: italic;
}

CTabItem.highlighted {
	font-weight: bold;
}
