# Supplementary material for: Provenance based data integrity checking and verification in cloud environments
Source: PLoS One. 2017 May 17;12(5):e0177576. doi: 10.1371/journal.pone.0177576 (PMC5435237; doi:10.1371/journal.pone.0177576)
Supplement: S1 Dataset — Files in the Dataset are utilized for performance measurement. (ZIP) [file pone.0177576.s001.zip › dataset/css/e4_default - Copy.css]

.MWindow {
    background-color:  #EEF2F7 #DEEBF3 100%;
}

.MTrimmedWindow {  
    margin-top: 2px;
    margin-bottom: 2px;
    margin-left: 2px;
    margin-right: 2px;
}

.MTrimmedWindow.topLevel { 
    margin-top: 24px;
    margin-bottom: 2px;
    margin-left: 12px;
    margin-right: 12px;
}

.MPartStack {
    swt-tab-renderer: url('bundleclass://org.eclipse.e4.ui.workbench.renderers.swt/org.eclipse.e4.ui.workbench.renderers.swt.CTabRendering');
    swt-unselected-tabs-color: #FFFFFF #FFFFFF #FFFFFF 100% 100%;
    swt-outer-keyline-color: #FFFFFF;
	swt-inner-keyline-color: #FFFFFF;
	swt-mru-visible: false;
}

.MTrimBar {
    background-color: #EEF2F7 #DEEBF3 100%;
}


.MTrimBar#org-eclipse-ui-main-toolbar  {
    background-image:  url(./winXPBlue.png);	
}

.MPartStack.active {
	swt-unselected-tabs-color: #CEDEF4 #D2E2F9 #FFFFFF 100% 100%;
    swt-outer-keyline-color: #C3D0E9;
	swt-inner-keyline-color: #FFFFFF;
}

CTabItem {
	font-style: normal;
	font-weight: normal;
}

CTabItem.busy {
	font-style: italic;
}

CTabItem.highlighted {
	font-weight: bold;
}
