# Supplementary material for: Provenance based data integrity checking and verification in cloud environments
Source: PLoS One. 2017 May 17;12(5):e0177576. doi: 10.1371/journal.pone.0177576 (PMC5435237; doi:10.1371/journal.pone.0177576)
Supplement: S1 Dataset — Files in the Dataset are utilized for performance measurement. (ZIP) [file pone.0177576.s001.zip › dataset/css/e4_default_win7 - Copy.css]

@import url("e4_basestyle.css");

.MTrimmedWindow { 
    background-color: #E1E6F6; 
}

.MPartStack {
	font-size: 9;
	font-family: 'Segoe UI';
	swt-simple: true;
	swt-mru-visible: false;
}

.MTrimBar {
    background-color: #E1E6F6; 
}

.MTrimBar#org-eclipse-ui-main-toolbar {
    background-image:  url(./win7.png);	
}

.MToolControl.TrimStack {
	frame-image:  url(./win7TSFrame.png);
	handle-image:  url(./win7Handle.png);
}

.MPartStack.active {
	swt-unselected-tabs-color: #F3F9FF #D0DFEE #CEDDED #CEDDED #D2E1F0 #D2E1F0 #FFFFFF 20% 45% 60% 70% 100% 100%;
	swt-outer-keyline-color: #B6BCCC;
}

#PerspectiveSwitcher  {
	background-color: #F5F7FC #E1E6F6 100%;
}

#org-eclipse-ui-editorss {
   swt-tab-renderer: url('bundleclass://org.eclipse.e4.ui.workbench.renderers.swt/org.eclipse.e4.ui.workbench.renderers.swt.CTabRendering');
   swt-unselected-tabs-color: #F0F0F0 #F0F0F0 #F0F0F0 100% 100%;
   swt-outer-keyline-color: #B4B4B4;
   swt-inner-keyline-color: #F0F0F0;
   swt-tab-outline: #F0F0F0;
   color: #F0F0F0;
   swt-tab-height: 8px;
   padding: 0px 5px 7px;
}

CTabFolder.MArea .MPartStack, CTabFolder.MArea .MPartStack.active {
   swt-shadow-visible: false;
}

CTabFolder Canvas {
  background-color: #F8F8F8;
}
