# Supplementary material for: Provenance based data integrity checking and verification in cloud environments
Source: PLoS One. 2017 May 17;12(5):e0177576. doi: 10.1371/journal.pone.0177576 (PMC5435237; doi:10.1371/journal.pone.0177576)
Supplement: S1 Dataset — Files in the Dataset are utilized for performance measurement. (ZIP) [file pone.0177576.s001.zip › dataset/css/e4_default_winxp_blu - Copy.css]

@import url("e4_basestyle.css");

.MTrimmedWindow { 
 	background-color: #F0ECE0; 
}

.MPartStack {
	font-size: 9;
	swt-simple: true;
	swt-mru-visible: false;
}

.MTrimBar {
    background-color: #F0ECE0; 
}


.MTrimBar#org-eclipse-ui-main-toolbar  {
    background-image:  url(./winXPBlue.png);	
}

.MToolControl.TrimStack {
	frame-image:  url(./winXPBluTSFrame.png);
	handle-image:  url(./winXPBluHandle.png);
}

.MPartStack.active {
	swt-unselected-tabs-color: #F1F4FD #C9DAF3 #BED4F1 #BED4F1 #C9D7F2 #C9D7F2 #FFFFFF 20% 45% 60% 70% 100% 100%;
    swt-outer-keyline-color: #B8C7E5;
}

#PerspectiveSwitcher  {
	background-color: #F5F3ED #F0ECE0 100%;
	eclipse-perspective-keyline-color: #7F91B5 #7F91B5;
}

#org-eclipse-ui-editorss {
   swt-tab-renderer: url('bundleclass://org.eclipse.e4.ui.workbench.renderers.swt/org.eclipse.e4.ui.workbench.renderers.swt.CTabRendering');
   swt-unselected-tabs-color: #F0F0F0 #F0F0F0 #F0F0F0 100% 100%;
   swt-outer-keyline-color: #B4B4B4;
   swt-inner-keyline-color: #F0F0F0;
   swt-tab-outline: #F0F0F0;
   color: #F0F0F0;
   swt-tab-height: 8px;
   padding: 0px 5px 7px;
}

CTabFolder.MArea .MPartStack, CTabFolder.MArea .MPartStack.active {
   swt-shadow-visible: false;
}

CTabFolder Canvas {
  background-color: #F8F8F8;
}
