# Supplementary material for: Provenance based data integrity checking and verification in cloud environments
Source: PLoS One. 2017 May 17;12(5):e0177576. doi: 10.1371/journal.pone.0177576 (PMC5435237; doi:10.1371/journal.pone.0177576)
Supplement: S1 Dataset — Files in the Dataset are utilized for performance measurement. (ZIP) [file pone.0177576.s001.zip › dataset/css/profile - Copy (10).css]

/* ==================== aural ============================ */

@media aural {
  h1, h2, h3, h4, h5, h6 { voice-family: paul, male; stress: 20; richness: 90 }
  h1 { pitch: x-low; pitch-range: 90 }
  h2 { pitch: x-low; pitch-range: 80 }
  h3 { pitch: low; pitch-range: 70 }
  h4 { pitch: medium; pitch-range: 60 }
  h5 { pitch: medium; pitch-range: 50 }
  h6 { pitch: medium; pitch-range: 40 }
  li, dt, dd { pitch: medium; richness: 60 }
  dt { stress: 80 }
  pre, code, tt { pitch: medium; pitch-range: 0; stress: 0; richness: 80 }
  em { pitch: medium; pitch-range: 60; stress: 60; richness: 50 }
  strong { pitch: medium; pitch-range: 60; stress: 90; richness: 90 }
  dfn { pitch: high; pitch-range: 60; stress: 60 }
  s, strike { richness: 0 }
  i { pitch: medium; pitch-range: 60; stress: 60; richness: 50 }
  b { pitch: medium; pitch-range: 60; stress: 90; richness: 90 }
  u { richness: 0 }
  
  :link { voice-family: harry, male }
  :visited { voice-family: betty, female }
  :active { voice-family: betty, female; pitch-range: 80; pitch: x-high }
}
  
a.external  {
  padding: 0 20px 0px 0px;
	display:inline;
  background-repeat: no-repeat;
	background-position: center right;
	background-image: url(images/external-link.gif);
}
  
#top          { background-color: #FFFFFF;}  
 
#top .header .current { background-color: #4C6C8F;} 
#top .header .current a:link {  color: #ffffff;  }
#top .header .current a:visited { color: #ffffff; }
#top .header .current a:hover { color: #ffffff; }
 
#tabs li      { background-color: #E5E4D9 ;} 
#tabs li a:link {  color: #000000;  }
#tabs li a:visited { color: #000000; }
#tabs li a:hover { color: #000000; }

#level2tabs a.selected      { background-color: #4C6C8F ;} 
#level2tabs a:link {  color: #ffffff;  }
#level2tabs a:visited { color: #ffffff; }
#level2tabs a:hover { color: #ffffff; }

#level2tabs { background-color: #E5E4D9;}
#level2tabs a.unselected:link {  color: #000000;  }
#level2tabs a.unselected:visited { color: #000000; }
#level2tabs a.unselected:hover { color: #000000; }

.heading { background-color: #E5E4D9;} 

.boxed { background-color: #E5E4D9;} 
.underlined_5 	{border-bottom: solid 5px #E5E4D9;}
.underlined_10 	{border-bottom: solid 10px #E5E4D9;}
table caption { 
background-color: #E5E4D9; 
color: #000000;
}
    
#feedback {
color: #FFFFFF;
background: #4C6C8F;
text-align: center;
}
#feedback #feedbackto {
color: #FFFFFF;
}   

#publishedStrip { 
color: #FFFFFF;
background: #4C6C8F; 
}

#publishedStrip { 
color: #000000;
background: #E5E4D9; 
}

#menu .menupagetitle  { background-color: #CFDCED;
  color: #000000;}

#menu           { border-color: #999999;}
#menu .menupagetitle  { border-color: #999999;}
#menu .menupageitemgroup  { border-color: #999999;}

#menu      { background-color: #4C6C8F;} 
#menu  {  color: #ffffff;} 
#menu a:link {  color: #ffffff;} 
#menu a:visited {  color: #ffffff;} 
#menu a:hover {  
background-color: #4C6C8F;
color: #ffffff;} 

#menu h1 {
color: #000000;
background-color: #cfdced;
}   
 
#top .searchbox { 
background-color: #E5E4D9 ;
color: #000000; 
} 
 
#menu .menupageitemgroup     { 
background-color: #E5E4D9;
}
#menu .menupageitem {
color: #000000;
} 
#menu .menupageitem a:link {  color: #000000;} 
#menu .menupageitem a:visited {  color: #000000;} 
#menu .menupageitem a:hover {  
background-color: #E5E4D9;
color: #000000;
}

body{ 
background-color: #ffffff;
color: #000000;
} 
a:link { color:#0000ff} 
a:visited { color:#009999} 
a:hover { color:#6587ff} 

 
.ForrestTable      { background-color: #ccc;} 
 
.ForrestTable td   { background-color: #ffffff;} 
 
.highlight        { background-color: #ffff00;} 
 
.fixme        { border-color: #c60;} 
 
.note         { border-color: #069;} 
 
.warning         { border-color: #900;} 
 
.code         { border-color: #a5b6c6;} 
 
#footer       { background-color: #E5E4D9;} 
/* extra-css */
    
    p.quote {
      margin-left: 2em;
      padding: .5em;
      background-color: #f0f0f0;
      font-family: monospace;
    }
  
