# Supplementary material for: Provenance based data integrity checking and verification in cloud environments
Source: PLoS One. 2017 May 17;12(5):e0177576. doi: 10.1371/journal.pone.0177576 (PMC5435237; doi:10.1371/journal.pone.0177576)
Supplement: S1 Dataset — Files in the Dataset are utilized for performance measurement. (ZIP) [file pone.0177576.s001.zip › dataset/css/screen - Copy (10).css]

/*
* Licensed to the Apache Software Foundation (ASF) under one or more
* contributor license agreements.  See the NOTICE file distributed with
* this work for additional information regarding copyright ownership.
* The ASF licenses this file to You under the Apache License, Version 2.0
* (the "License"); you may not use this file except in compliance with
* the License.  You may obtain a copy of the License at
*
*     http://www.apache.org/licenses/LICENSE-2.0
*
* Unless required by applicable law or agreed to in writing, software
* distributed under the License is distributed on an "AS IS" BASIS,
* WITHOUT WARRANTIES OR CONDITIONS OF ANY KIND, either express or implied.
* See the License for the specific language governing permissions and
* limitations under the License.
*/
body {  margin: 0px 0px 0px 0px; font-family: Verdana, Helvetica, sans-serif; }

h1     { font-size : 160%; margin: 0px 0px 0px 0px;  padding: 0px; }
h2     { font-size : 140%; margin: 1em 0px 0.8em 0px; padding: 0px; font-weight : bold;}
h3     { font-size : 130%; margin: 0.8em 0px 0px 0px; padding: 0px; font-weight : bold; }
.h3 { margin: 22px 0px 3px 0px; }
h4     { font-size : 120%; margin: 0.7em 0px 0px 0px; padding: 0px; font-weight : normal; text-align: left; }
.h4 { margin: 18px 0px 0px 0px; }
h4.faq { font-size : 120%; margin: 18px 0px 0px 0px; padding: 0px; font-weight : bold;   text-align: left; }
h5     { font-size : 100%; margin: 14px 0px 0px 0px; padding: 0px; font-weight : normal; text-align: left; }

/**
* table
*/
table .title { background-color: #000000; }
.ForrestTable         {
    color: #ffffff;
    background-color: #7099C5;
    width: 100%;
    font-size : 100%;
    empty-cells: show;
}
table caption {
    padding-left: 5px;
    color: white;
    text-align: left;
    font-weight: bold;
    background-color: #000000;
}
.ForrestTable td {
    color: black;
    background-color: #f0f0ff;
}
.ForrestTable th { text-align: center; }
/**
 * Page Header
 */

#top {
    position: relative;
    float: left;
    width: 100%;
    background: #294563; /* if you want a background in the header, put it here */
}

#top .breadtrail {
    background: #CFDCED;
    color: black;
    border-bottom: solid 1px white;
    padding: 3px 10px;
    font-size: 75%;
}
#top .breadtrail a { color: black; }

#top .header {
    float: left;
    width: 100%;
    background: url("images/header_white_line.gif") repeat-x bottom;
}

#top .grouplogo {
    padding: 7px 0 10px 10px;
    float: left;
    text-align: left;
}
#top .projectlogo {
    padding: 7px 0 10px 10px;
    float: left;
    width: 33%;
    text-align: right;
}
#top .projectlogoA1 {
    padding: 7px 0 10px 10px;
    float: right;
}
html>body #top .searchbox {
    bottom: 0px;
}
#top .searchbox {
    position: absolute;
    right: 10px;
    height: 42px;
    font-size: 70%;
    white-space: nowrap;
    text-align: right;
    color: white;
    background-color: #000000;
    z-index:0;
    background-image: url(images/rc-t-l-5-1header-2searchbox-3searchbox.png);
    background-repeat: no-repeat;
    background-position: top left;
    bottom: -1px; /* compensate for IE rendering issue */
}

#top .searchbox form {
    padding: 5px 10px;
    margin: 0;
}
#top .searchbox p {
    padding: 0 0 2px 0;
    margin: 0;
}
#top .searchbox input {
    font-size: 100%;
}

#tabs {
    clear: both;
    padding-left: 10px;
    margin: 0;
    list-style: none;
}
/*    background: #CFDCED url("images/tab-right.gif") no-repeat right top;*/
#tabs li {
    float: left;
    background-image: url(images/rc-t-r-5-1header-2tab-unselected-3tab-unselected.png);
    background-repeat: no-repeat;
    background-position: top right;
    background-color: #000000;
    margin: 0 3px 0 0;
    padding: 0;
}

/*background: url("images/tab-left.gif") no-repeat left top;*/
#tabs li a {
    float: left;
    display: block;
    font-family: verdana, arial, sans-serif;
    text-decoration: none;
    color: black;
    white-space: nowrap;
    background-image: url(images/rc-t-l-5-1header-2tab-unselected-3tab-unselected.png);
    background-repeat: no-repeat;
    background-position: top left;
    padding: 5px 15px 4px;
    width: .1em; /* IE/Win fix */
}

#tabs li a:hover {
   
    cursor: pointer;
    text-decoration:underline;
}

#tabs > li a { width: auto; } /* Rest of IE/Win fix */

/* Commented Backslash Hack hides rule from IE5-Mac \*/
#tabs a { float: none; }
/* End IE5-Mac hack */

#top .header .current {
    background-color: #4C6C8F;
    background-image: url(images/rc-t-r-5-1header-2tab-selected-3tab-selected.png);
    background-repeat: no-repeat;
    background-position: top right;
}
#top .header .current a {
    font-weight: bold;
    padding-bottom: 5px;
    color: white;
    background-image: url(images/rc-t-l-5-1header-2tab-selected-3tab-selected.png);
    background-repeat: no-repeat;
    background-position: top left;
}
#publishedStrip {
    padding-right: 10px;
    padding-left: 20px;
    padding-top: 3px;
    padding-bottom:3px;
    color: #ffffff;
    font-size : 60%;
    font-weight: bold;
    background-color: #4C6C8F;
    text-align:right;
}

#level2tabs {
margin: 0;
float:left;
position:relative;

}


#level2tabs  a:hover {
   
    cursor: pointer;
    text-decoration:underline;
    
}

#level2tabs  a{
   
    cursor: pointer;
    text-decoration:none;
    background-image: url('images/chapter.gif');
    background-repeat: no-repeat;
    background-position: center left;
    padding-left: 6px;
    margin-left: 6px;
}

/*
*    border-top: solid #4C6C8F 15px;
*/
#main {
    position: relative;
    background: white;
    clear:both;
}
#main .breadtrail {
    clear:both;
    position: relative;
    background: #CFDCED;
    color: black;
    border-bottom: solid 1px black;
    border-top: solid 1px black;
    padding: 0px 180px;
    font-size: 75%;
    z-index:10;
}
/**
* Round corner
*/
#roundtop {
    background-image: url(images/rc-t-r-15-1body-2menu-3menu.png);
    background-repeat: no-repeat;
    background-position: top right;
}

#roundbottom {
    background-image: url(images/rc-b-r-15-1body-2menu-3menu.png);
    background-repeat: no-repeat;
    background-position: top right;
}

img.corner {
   width: 15px;
   height: 15px;
   border: none;
   display: block !important;
}

.roundtopsmall {
    background-image: url(images/rc-t-r-5-1header-2searchbox-3searchbox.png);
    background-repeat: no-repeat;
    background-position: top right;
}

#roundbottomsmall {
    background-image: url(images/rc-b-r-5-1header-2tab-selected-3tab-selected.png);
    background-repeat: no-repeat;
    background-position: top right;
}

img.cornersmall {
   width: 5px;
   height: 5px;
   border: none;
   display: block !important;
}
/**
 * Side menu
 */
#menu a {  font-weight: normal; text-decoration: none;}
#menu a:visited {  font-weight: normal; }
#menu a:active {  font-weight: normal; }
#menu a:hover {  font-weight: normal;  text-decoration:underline;}

#menuarea { width:10em;}
#menu {
    position: relative;
    float: left;
    width: 160px;
    padding-top: 0px;
    top:-18px;
    left:10px;
    z-index: 20;
    background-color: #f90;
    font-size : 70%;
    
}

.menutitle {
        cursor:pointer;
        padding: 3px 12px;
        margin-left: 10px;
        background-image: url('images/chapter.gif');
        background-repeat: no-repeat;
        background-position: center left;
        font-weight : bold;

        
}

.menutitle:hover{text-decoration:underline;cursor: pointer;}

#menu .menuitemgroup {
        margin: 0px 0px 6px 8px;
        padding: 0px;
        font-weight : bold; }

#menu .selectedmenuitemgroup{
        margin: 0px 0px 0px 8px;
        padding: 0px;
        font-weight : normal; 
       
        }

#menu .menuitem {
        padding: 2px 0px 1px 13px;
        background-image: url('images/page.gif');
        background-repeat: no-repeat;
        background-position: center left;
        font-weight : normal;
        margin-left: 10px;
}

#menu .menupage {
        margin: 2px 0px 1px 10px;
        padding: 0px 3px 0px 12px;
        background-image: url('images/page.gif');
        background-repeat: no-repeat;
        background-position: center left;
        font-style : normal;
}
#menu .menupagetitle {
        padding: 0px 0px 0px 1px;
        font-style : normal;
        border-style: solid;
        border-width: 1px;
        margin-right: 10px;
         
}
#menu .menupageitemgroup {
        padding: 3px 0px 4px 6px;
        font-style : normal;
        border-bottom: 1px solid ;
        border-left: 1px solid ;
        border-right: 1px solid ;
        margin-right: 10px;
}
#menu .menupageitem {
        font-style : normal;
        font-weight : normal;
        border-width: 0px;
        font-size : 90%;
}
#menu #credit {
    text-align: center;
}
#menu #credit2 {
    text-align: center;
    padding: 3px 3px 3px 3px;
    background-color: #ffffff;
}
#menu .searchbox {
    text-align: center;
}
#menu .searchbox form {
    padding: 3px 3px;
    margin: 0;
}
#menu .searchbox input {
    font-size: 100%;
}

#content {
    padding: 20px 20px 20px 180px;
    margin: 0;
    font : small Verdana, Helvetica, sans-serif;
    font-size : 80%;
}

#content ul {
    margin: 0;
    padding: 0 25px;
}
#content li {
    padding: 0 5px;
}
#feedback {
    color: black;
    background: #CFDCED;
    text-align:center;
    margin-top: 5px;
}
#feedback #feedbackto {
    font-size: 90%;
    color: black;
}
#footer {
    clear: both;
    position: relative; /* IE bugfix (http://www.dracos.co.uk/web/css/ie6floatbug/) */
    width: 100%;
    background: #CFDCED;
    border-top: solid 1px #4C6C8F;
    color: black;
}
#footer .copyright {
    position: relative; /* IE bugfix cont'd */
    padding: 5px;
    margin: 0;
    width: 45%;
}
#footer .lastmodified {
    position: relative; /* IE bugfix cont'd */
    float: right;
    width: 45%;
    padding: 5px;
    margin: 0;
    text-align: right;
}
#footer a { color: white; }

#footer #logos {
    text-align: left;
}


/**
 * Misc Styles
 */

acronym { cursor: help; }
.boxed      { background-color: #a5b6c6;}
.underlined_5     {border-bottom: solid 5px #4C6C8F;}
.underlined_10     {border-bottom: solid 10px #4C6C8F;}
/* ==================== snail trail ============================ */

.trail {
  position: relative; /* IE bugfix cont'd */
  font-size: 70%;
  text-align: right;
  float: right;
  margin: -10px 5px 0px 5px;
  padding: 0;
}

#motd-area {
    position: relative; /* IE bugfix cont'd */
    float: right;
    width: 35%;
    background-color: #f0f0ff;
    border-top: solid 1px #4C6C8F;
    border-bottom: solid 1px #4C6C8F;
    margin-bottom: 15px;
    margin-left: 15px;
    margin-right: 10%;
    padding-bottom: 5px;
    padding-top: 5px;
}

#minitoc-area {
    border-top: solid 1px #4C6C8F;
    border-bottom: solid 1px #4C6C8F;
    margin: 15px 10% 5px 15px;
   /* margin-bottom: 15px;
    margin-left: 15px;
    margin-right: 10%;*/
    padding-bottom: 7px;
    padding-top: 5px;
}
.minitoc {
    list-style-image: url('images/current.gif');
    font-weight: normal;
}

li p {
    margin: 0;
    padding: 0;
}

.pdflink {
    position: relative; /* IE bugfix cont'd */
    float: right;
    margin: 0px 5px;
    padding: 0;
}
.pdflink br {
    margin-top: -10px;
    padding-left: 1px;
}
.pdflink a {
    display: block;
    font-size: 70%;
    text-align: center;
    margin: 0;
    padding: 0;
}

.pdflink img {
    display: block;
    height: 16px;
    width: 16px;
}
.xmllink {
    position: relative; /* IE bugfix cont'd */
    float: right;
    margin: 0px 5px;
    padding: 0;
}
.xmllink br {
    margin-top: -10px;
    padding-left: 1px;
}
.xmllink a {
    display: block;
    font-size: 70%;
    text-align: center;
    margin: 0;
    padding: 0;
}

.xmllink img {
    display: block;
    height: 16px;
    width: 16px;
}
.podlink {
    position: relative; /* IE bugfix cont'd */
    float: right;
    margin: 0px 5px;
    padding: 0;
}
.podlink br {
    margin-top: -10px;
    padding-left: 1px;
}
.podlink a {
    display: block;
    font-size: 70%;
    text-align: center;
    margin: 0;
    padding: 0;
}

.podlink img {
    display: block;
    height: 16px;
    width: 16px;
}

.printlink {
    position: relative; /* IE bugfix cont'd */
    float: right;
}
.printlink br {
    margin-top: -10px;
    padding-left: 1px;
}
.printlink a {
    display: block;
    font-size: 70%;
    text-align: center;
    margin: 0;
    padding: 0;
}
.printlink img {
    display: block;
    height: 16px;
    width: 16px;
}

p.instruction {
  display: list-item;
  list-style-image: url('../images/instruction_arrow.png');
  list-style-position: outside;
  margin-left: 2em;
} 
