# Supplementary material for: Provenance based data integrity checking and verification in cloud environments
Source: PLoS One. 2017 May 17;12(5):e0177576. doi: 10.1371/journal.pone.0177576 (PMC5435237; doi:10.1371/journal.pone.0177576)
Supplement: S1 Dataset — Files in the Dataset are utilized for performance measurement. (ZIP) [file pone.0177576.s001.zip › dataset/help/1002]

<post>
<id>1</id>
<title>LAN on DSL problems </title>
<user>terry30047</user>
<time>10/27/03 5:42 PM</time>
<replylink>null</replylink>
<replyuser>null</replyuser>
<content>
I am trying to set up a Home Network on 3 computers connected to the internet via a DSL service. The DSL service is provided by Bellsouth and goes through a router to all of the computers. The only person who was there at the installation was told something like
</content>
<url>/5208-6122_102-0.html?messageID=11466#11466</url>
</post>

<post>
<id>2</id>
<title>Re:LAN on DSL problems </title>
<user>slim___shady</user>
<time>10/27/03 5:49 PM</time>
<replylink>/5208-6122_102-0.html?messageID=11466#11466</replylink>
<replyuser>terry30047</replyuser>
<content>
would you like to repost? part your message isn't showing up. According to Pontiff, the forum has problems displaying quotes and links.
</content>
<url>/5208-6122_102-0.html?messageID=11484#11484</url>
</post>

<post>
<id>3</id>
<title>Re:Re:LAN on DSL problems </title>
<user>terry30047</user>
<time>10/27/03 7:05 PM</time>
<replylink>/5208-6122_102-0.html?messageID=11484#11484</replylink>
<replyuser>slim___shady</replyuser>
<content>
Here it is:<br><br>I am trying to set up a Home Network on 3 computers connected to the internet via a DSL service. The DSL service is provided by Bellsouth and goes through a router to all of the computers. The only person who was there at the installation was told something like this router will connect you to the internet but you will need another router to network your computers. I can't understand that, yet I haven't been able to get the computers networked.<br><br>One is a Windows 98 SE and the other Windows XP Home (or Professional). I have gone through the setup on the Wizard and made an setup floppy but to no avail. (I have been successful a number of times setting up small networks.)<br><br>Is there any truth to needing more hardware? Or is it simply trying to get the computers to see each other? (I have shared folders, and have used the same Network name on all computers, etc.) One question that often throws me is Select the statement that best describes this computer. Do I choose Other or option #2?<br><br>Thanks.
</content>
<url>/5208-6122_102-0.html?messageID=11640#11640</url>
</post>
