# Supplementary material for: Provenance based data integrity checking and verification in cloud environments
Source: PLoS One. 2017 May 17;12(5):e0177576. doi: 10.1371/journal.pone.0177576 (PMC5435237; doi:10.1371/journal.pone.0177576)
Supplement: S1 Dataset — Files in the Dataset are utilized for performance measurement. (ZIP) [file pone.0177576.s001.zip › dataset/help/1213]

<post>
<id>1</id>
<title>usb installation </title>
<user>starrider</user>
<time>10/29/03 9:33 AM</time>
<replylink>null</replylink>
<replyuser>null</replyuser>
<content>
How do u install usb ports ,, I hav an old GW 166 and want to use my cable modem but need usb    tnks
</content>
<url>/5208-6122_102-0.html?messageID=13791#13791</url>
</post>

<post>
<id>2</id>
<title>Re:usb installation </title>
<user>Michael Geist</user>
<time>10/29/03 9:40 AM</time>
<replylink>/5208-6122_102-0.html?messageID=13791#13791</replylink>
<replyuser>starrider</replyuser>
<content>
It might work with a PCI USB card. Which operating system?
</content>
<url>/5208-6122_102-0.html?messageID=13798#13798</url>
</post>
