# Supplementary material for: Provenance based data integrity checking and verification in cloud environments
Source: PLoS One. 2017 May 17;12(5):e0177576. doi: 10.1371/journal.pone.0177576 (PMC5435237; doi:10.1371/journal.pone.0177576)
Supplement: S1 Dataset — Files in the Dataset are utilized for performance measurement. (ZIP) [file pone.0177576.s001.zip › dataset/help/1217]

<post>
<id>1</id>
<title>PC will not boot </title>
<user>Phil Britto</user>
<time>10/29/03 10:11 AM</time>
<replylink>null</replylink>
<replyuser>null</replyuser>
<content>
Hi,<br>I am attempting to fix an older computer for my daughter.<br>Here are the specs:<br>Intel Celeron 400 � socket 370<br>Abit � BM6 motherboard<br>Win 98<br><br>At first, it would start the bootup process and stop with the warning �cpu not working or changes have been made to CPU SOFT MENU�<br><br>No changes had been made to the Soft Menu, so I put in another cpu, fan and heatsink.<br>Then, the bootup would get as far as the Win logo start screen and hang there and not go any further.<br>Someone suggested a possible problem with the motherboard.<br>So, I replaced that and connected everything the exact same way as before, taking care to have made connection diagrams beforehand. (Note: original board was a ZM �6 and the replacement is a BM-6).<br><br>Now, when I turn on the power, all I get is an intermittent beep and nothing at all as far as booting up.<br><br>I have also checked out the power pack and hard drive, but all is OK with them.<br><br>Does anyone have any ideas on this problem?<br>Thanks much.
</content>
<url>/5208-6122_102-0.html?messageID=13847#13847</url>
</post>

<post>
<id>2</id>
<title>Re:PC will not boot </title>
<user>volcomguysd</user>
<time>10/29/03 10:40 AM</time>
<replylink>/5208-6122_102-0.html?messageID=13847#13847</replylink>
<replyuser>Phil Britto</replyuser>
<content>
First off i'd check the schematics that came with the new motherboard and make sure it's the same as the other model. What beep code are you getting upon boot up. Like how many short and long beeps are you getting?
</content>
<url>/5208-6122_102-0.html?messageID=13939#13939</url>
</post>

<post>
<id>3</id>
<title>Re:Re:PC will not boot </title>
<user>Phil Britto</user>
<time>10/29/03 11:04 AM</time>
<replylink>/5208-6122_102-0.html?messageID=13939#13939</replylink>
<replyuser>volcomguysd</replyuser>
<content>
As soon as the power button is pressed, they are one second long beeps with a second or two in between.<br>The motherboard is not new; it is used and had nothing with it.
</content>
<url>/5208-6122_102-0.html?messageID=13989#13989</url>
</post>

<post>
<id>4</id>
<title>Re:Re:Re:PC will not boot </title>
<user>volcomguysd</user>
<time>10/29/03 2:30 PM</time>
<replylink>/5208-6122_102-0.html?messageID=13989#13989</replylink>
<replyuser>Phil Britto</replyuser>
<content>
The BM6 Motherboard has an Award Bios here are the only beep codes they use:<br>1 Long, 2 Short - Video adapter failure - Bad video adapter <br> Repeating (Endless loop)-  Memory error - Bad memory or bad connection <br> 1 Long, 3 Short - Video adapter failure - Bad video adapter or memory <br> High freq. beeps (while running) - CPU is overheating - CPU fan failure <br> Repeating High, Low beeps - CPU failure - Bad processor.<br><br>The continuous beeping could also mean a faulty motherboard. If none of these beeps codes are the ones you are getting try this: Press the "Insert" key on the keyboard and don't loosen it, meanwhile, press the power-on button to boot up system. This resests the bios to the manufactures default settings. Hope this helps.
</content>
<url>/5208-6122_102-0.html?messageID=14272#14272</url>
</post>

<post>
<id>5</id>
<title>Re:Re:Re:Re:PC will not boot </title>
<user>Phil Britto</user>
<time>10/30/03 10:51 AM</time>
<replylink>/5208-6122_102-0.html?messageID=14272#14272</replylink>
<replyuser>volcomguysd</replyuser>
<content>
Thanks, volcomguysd, for all your valuable assistance.<br>The pc had two memory strips - I removed one and the pc was able to boot, but only as far as the Win logo screen as before and just hung there forever. I almost thought I had licked the problem until then.<br>So now I have replaced the cpu and motherboard (both are a pull), and swapped good, compatible memory from my own machine, but still have the same problem.<br>Everything in the setup, BIOS,CMOS etc., are the same as before any of this difficulty occurred.<br>I guess it's time for a trip to the shop.<br>Thanks again !<br>Phil
</content>
<url>/5208-6122_102-0.html?messageID=15333#15333</url>
</post>

<post>
<id>6</id>
<title>Re:Re:Re:Re:Re:PC will not boot </title>
<user>volcomguysd</user>
<time>10/31/03 9:35 AM</time>
<replylink>/5208-6122_102-0.html?messageID=15333#15333</replylink>
<replyuser>Phil Britto</replyuser>
<content>
so your system just hangs at start up? what OS are you using??
</content>
<url>/5208-6122_102-0.html?messageID=16426#16426</url>
</post>

<post>
<id>7</id>
<title>Re:Re:Re:Re:Re:Re:PC will not boot </title>
<user>Phil Britto</user>
<time>10/31/03 9:59 AM</time>
<replylink>/5208-6122_102-0.html?messageID=16426#16426</replylink>
<replyuser>volcomguysd</replyuser>
<content>
OS is Win98.<br>I am thinking that perhaps the motherboard I just installed is malfunctioning (it was an ebay purchase, said to be a pull but in excellent working condition).<br><br>Do I need to "flash" it? I am unfamiliar with how to do that; I am assuming that the board would be set to go.
</content>
<url>/5208-6122_102-0.html?messageID=16466#16466</url>
</post>

<post>
<id>8</id>
<title>computer beeping </title>
<user>jamie1234</user>
<time>12/30/04 9:47 AM</time>
<replylink>/5208-6122_102-0.html?messageID=13847#13847</replylink>
<replyuser>Phil Britto</replyuser>
<content>
I had same problem awhile back and while it may sound too simple to be true, I finally discovered that I had simply forgot to plug in keyboard and the old puter would not start without one plugged in.
</content>
<url>/5208-6122_102-0.html?messageID=645078#645078</url>
</post>
