# Supplementary material for: Provenance based data integrity checking and verification in cloud environments
Source: PLoS One. 2017 May 17;12(5):e0177576. doi: 10.1371/journal.pone.0177576 (PMC5435237; doi:10.1371/journal.pone.0177576)
Supplement: S1 Dataset — Files in the Dataset are utilized for performance measurement. (ZIP) [file pone.0177576.s001.zip › dataset/help/1228]

<post>
<id>1</id>
<title>How do I get into SETUP? </title>
<user>Relztrah</user>
<time>10/29/03 12:03 PM</time>
<replylink>null</replylink>
<replyuser>null</replyuser>
<content>
OS Win 95<br><br>I'm trying to get into the setup of an old clunker but I never see the "Hit Del to enter SETUP" prompt, or any other prompt. When I boot I only get a RAM count and then "Starting Windows 95..."<br><br>I tried Del and F2 but that neither works. I held down a key to force a keyboard error, which I got, but I'm only given the option F1 to boot. What's the magic key combination to enter SETUP?<br><br>Thanks,<br>Relztrah
</content>
<url>/5208-6122_102-0.html?messageID=14060#14060</url>
</post>

<post>
<id>2</id>
<title>Re:How do I get into SETUP? </title>
<user>Michael Geist</user>
<time>10/29/03 12:12 PM</time>
<replylink>/5208-6122_102-0.html?messageID=14060#14060</replylink>
<replyuser>Relztrah</replyuser>
<content>
What is the make of the machine?<br><br>Try F10, F1 as well.
</content>
<url>/5208-6122_102-0.html?messageID=14065#14065</url>
</post>

<post>
<id>3</id>
<title>Re:Re:How do I get into SETUP? </title>
<user>Relztrah</user>
<time>10/30/03 7:27 AM</time>
<replylink>/5208-6122_102-0.html?messageID=14065#14065</replylink>
<replyuser>Michael Geist</replyuser>
<content>
Neither works. The computer is a Compaq Deskpro 575 running Win 95.
</content>
<url>/5208-6122_102-0.html?messageID=15026#15026</url>
</post>

<post>
<id>4</id>
<title>Re:Re:Re:How do I get into SETUP? </title>
<user>Edward ODaniel</user>
<time>10/30/03 8:30 AM</time>
<replylink>/5208-6122_102-0.html?messageID=15026#15026</replylink>
<replyuser>Relztrah</replyuser>
<content>
For the Deskpro 575 F10 gets you into setup.<br><br>You have to hold it while booting.<br><br>You should be able to get all post messages by pressing any other key during post (before the Win 95 message comes up).<br><br><a href="http://h20000.www2.hp.com/bizsupport/TechSupport/Document.jsp?locale=en_US&#38;taskId=115&#38;prodSeriesId=96262&#38;prodTypeId=12454&#38;objectID=PRI_2_0_630874_2304685" target="_blank">http://h20000.www2.hp.com/bizsupport/TechSupport/Document.jsp?locale=en_US&#38;taskId=115&#38;prodSeriesId=96262&#38;prodTypeId=12454&#38;objectID=PRI_2_0_630874_2304685</a>
</content>
<url>/5208-6122_102-0.html?messageID=15140#15140</url>
</post>

<post>
<id>5</id>
<title>Re:How do I get into SETUP? </title>
<user>Berfert</user>
<time>10/29/03 12:33 PM</time>
<replylink>/5208-6122_102-0.html?messageID=14060#14060</replylink>
<replyuser>Relztrah</replyuser>
<content>
depends on the computer, you could try ctrl-A also. do you have any of the old paper work that came with the PC? if so it might tell you.
</content>
<url>/5208-6122_102-0.html?messageID=14099#14099</url>
</post>

<post>
<id>6</id>
<title>Re:Re:How do I get into SETUP? </title>
<user>Relztrah</user>
<time>10/30/03 7:29 AM</time>
<replylink>/5208-6122_102-0.html?messageID=14099#14099</replylink>
<replyuser>Berfert</replyuser>
<content>
No paperwork since this machine was donated to the charity I work for. It is a Compaq Deskpro 575. Ctrl+A doesn't do it. I'm still looking for that magic bullet.
</content>
<url>/5208-6122_102-0.html?messageID=15030#15030</url>
</post>
