# Supplementary material for: Provenance based data integrity checking and verification in cloud environments
Source: PLoS One. 2017 May 17;12(5):e0177576. doi: 10.1371/journal.pone.0177576 (PMC5435237; doi:10.1371/journal.pone.0177576)
Supplement: S1 Dataset — Files in the Dataset are utilized for performance measurement. (ZIP) [file pone.0177576.s001.zip › dataset/help/1268]

<post>
<id>1</id>
<title>Memory problems! </title>
<user>zingos</user>
<time>10/29/03 7:25 PM</time>
<replylink>null</replylink>
<replyuser>null</replyuser>
<content>
Heya! I've been having QUITE a problem with my memory lately... lemme give you a brief overview of the situation:<br><br>I have PC3500 memory on a slower (PC3200) board. In order to get more outta my memory, I overclocked my computer 10% right when I finished constructing it. I HAD NOT used the normal clock speed until yesterday, when I stopped the overclock altogether. Since then, I've been getting constant errors about my memory, and my system keeps crashing! <br><br>Since it is PC3500 memory, is it more stable at the higher speed? That's my only guess...
</content>
<url>/5208-6122_102-0.html?messageID=14554#14554</url>
</post>

<post>
<id>2</id>
<title>Re:Memory problems! </title>
<user>HerbChong</user>
<time>10/30/03 4:30 PM</time>
<replylink>/5208-6122_102-0.html?messageID=14554#14554</replylink>
<replyuser>zingos</replyuser>
<content>
are you sure you were running at the higher speed? it sounds to me like you were running even slower than you had thought.<br><br>Herb....
</content>
<url>/5208-6122_102-0.html?messageID=15653#15653</url>
</post>
