# Supplementary material for: Provenance based data integrity checking and verification in cloud environments
Source: PLoS One. 2017 May 17;12(5):e0177576. doi: 10.1371/journal.pone.0177576 (PMC5435237; doi:10.1371/journal.pone.0177576)
Supplement: S1 Dataset — Files in the Dataset are utilized for performance measurement. (ZIP) [file pone.0177576.s001.zip › dataset/help/1291]

<post>
<id>1</id>
<title>boot problems </title>
<user>slim___shady</user>
<time>10/29/03 11:39 PM</time>
<replylink>null</replylink>
<replyuser>null</replyuser>
<content>
The pc is an old one bought second hand. It apparently used to work fine for children's games. The child always turned off the pc directly from the power button. Now it doesn't boot.<br><br>At this stage I was called in to help. On power-on the computer stops at this screen<br><br>-------------------------------------------------<br>Award Modular Bios v4.51 PG, An Energy Star Ally<br>Copyright (C) 1984-96, Award Software, Inc.<br><br>Green PCI/ISA System<br>6x86-P120+ CPU<br><br>Memory Test: 65536K OK<br><br>Award Plug n Play BIOS Extension v1.04<br>Copyright 1996, Award Software inc<br><br>Detecting HDD Primary Slave . . . ATAPI 40x CDRom<br><br>CPU is unworkable or be changed. Please resetting . . . CPU - SOFT MENU<br><br><br><br>Press F1 to continue or Del to enter Setup<br>------------------------------------------<br><br>That is the exact error message on the screen which is not even correct English! On pressing F1 or Del there is a continuous beep that doesn't stop until the pc is turned off. Nothing else changes.<br><br>What do I do next? I don't know what the OS was nor does the user.
</content>
<url>/5208-6122_102-0.html?messageID=14722#14722</url>
</post>

<post>
<id>2</id>
<title>Re:boot problems </title>
<user>R. Proffitt</user>
<time>10/30/03 4:27 AM</time>
<replylink>/5208-6122_102-0.html?messageID=14722#14722</replylink>
<replyuser>slim___shady</replyuser>
<content>
I have no good news for you.   I watched a nearby computer shop sink into the ground under the wieght of repairing the thousand or so 6x86-P120+ CPU based machines.   Let me be very blunt.   You can find other faster machines in the dumpsters so that is what I would do since the 6x86-P120+ CPU (and other speeds) were just flakey at times.   If it failed, repair was not an option since we would not warrant the repair past the front door.<br><br>Time to move to another box.<br><br>Failing that, it's DANGEROUS to do since the user may say that you get to fix the machine if you do so, but often you can remove and reinsert all cards and memory sticks and if the contacts were corruded, that helps.   But the danger in these old boxes is getting the owner to agree that you will get it your best shot with no strings attached.   Your fiddling with it may render it with no display screen and they may be upset about that?<br><br>Bob
</content>
<url>/5208-6122_102-0.html?messageID=14852#14852</url>
</post>
