# Supplementary material for: Provenance based data integrity checking and verification in cloud environments
Source: PLoS One. 2017 May 17;12(5):e0177576. doi: 10.1371/journal.pone.0177576 (PMC5435237; doi:10.1371/journal.pone.0177576)
Supplement: S1 Dataset — Files in the Dataset are utilized for performance measurement. (ZIP) [file pone.0177576.s001.zip › dataset/help/1297]

<post>
<id>1</id>
<title>Online order process secure? </title>
<user>moema</user>
<time>10/30/03 2:28 AM</time>
<replylink>null</replylink>
<replyuser>null</replyuser>
<content>
Can I trust the online order process to be secure when URL displayed in address bar begins with *https:*,  although no closed padlock icon is displayed?   First time this has happened to me.  (Using: IE6/Win98SE and IE6/WinXP)<br><br>Specific case in point is ULead.com which uses Element5.com for their order process.<br>Their solution on this specific problem:   ``�if you do not see the padlock icon when you enter our order process from the product vendor�s website, then please do not access the order form by left-clicking the link or button on the vendor�s page, but instead right-click and select `Open in new window� from the options displayed.  The padlock will then be displayed on this page��.  <br><br>NO luck!  I tried several times on both machines but couldn�t get a padlock.  However, when I  clicked on the desktop while on the https page the properties window has applicable security data for the connection and certificate.<br><br>I'm hesitant to provide personal/credit card data without the padlock.  Appreciate any advice.
</content>
<url>/5208-6122_102-0.html?messageID=14811#14811</url>
</post>

<post>
<id>2</id>
<title>Re:Online order process secure? </title>
<user>Yew Anchors</user>
<time>10/30/03 4:50 AM</time>
<replylink>/5208-6122_102-0.html?messageID=14811#14811</replylink>
<replyuser>moema</replyuser>
<content>
If you're able to get information that indicates that it has all the proper security data, then you should be safe regardless of the lock icon. Every now and then it will either fail to change or just stop working all together (a sad reality of using Windows is that often times just using it causes it to slowly corrupt forcing a complete rebuild of the system).<br><br>Still, if it's a credit card number, you're going to be pretty safe regardless. Credit card companies have numerous safeguards in place for these sorts of things. Typical worst case scenario of someone intercepting your credit card number and running up a huge bill is that you contest it, saying someone must have stolen your credit card number, and your liability ends at $50.<br><br>However, it is at least good that you've got a healthy bit of paranoia about these things. Don't lose that just because the worst you'd be out is about $50.
</content>
<url>/5208-6122_102-0.html?messageID=14874#14874</url>
</post>

<post>
<id>3</id>
<title>Re:Re:Online order process secure? </title>
<user>moema</user>
<time>10/30/03 8:27 AM</time>
<replylink>/5208-6122_102-0.html?messageID=14874#14874</replylink>
<replyuser>Yew Anchors</replyuser>
<content>
Hi yewanchors.  Thanks for your comments!  <br><br>Yes, in this case all indications are that it has all the proper security data except for the lock icon.  However, I just made a different online purchase and everthing worked normally --- complete with the lock icon.  In the case of ULead, my paranoia is telling me to use a different purchase method.  I think I'll fax or call the order in.  Again, thanks much.
</content>
<url>/5208-6122_102-0.html?messageID=15134#15134</url>
</post>
