# Supplementary material for: Provenance based data integrity checking and verification in cloud environments
Source: PLoS One. 2017 May 17;12(5):e0177576. doi: 10.1371/journal.pone.0177576 (PMC5435237; doi:10.1371/journal.pone.0177576)
Supplement: S1 Dataset — Files in the Dataset are utilized for performance measurement. (ZIP) [file pone.0177576.s001.zip › dataset/help/1397]

<post>
<id>1</id>
<title>Windows XP Crashes when using Windows media player!! </title>
<user>JackX</user>
<time>10/30/03 10:04 PM</time>
<replylink>null</replylink>
<replyuser>null</replyuser>
<content>
I have Windows XP <br>McAfee Virus Scan 2004 Ver. 8<br>McAfee Firewall<br>Registry Mechanic<br>Spybot search &#38; destroy<br>Windows Washer 5<br>Spyware Blaster<br><br>I have ran all those programs, and none of them has found anything for my problem......<br><br>I am using Windows Media Player 9 Series..... the newest version....it seems to crash when I play music. The thing is it doesnt crash every single time, sometimes you can play 10 songs straight and it wont crash, other times you wont get through 2....<br><br>The Error Report that is made once you reboot your computer says <br><br>Error Signature:<br>BCCode : a  BCP1 : 0A110054 BCP2 : 00000002     BCP3 : 00000001     <br>BCP4 : 804FB00C  OSVer : 5_1_2600  SP : 1_0     Product : 768_1    <br><br><br>and the technical information about the error is as follows<br><br>C:\WINDOWS\Minidump\Mini103103-01.dmp<br>C:\DOCUME~1\MUSICC~1\LOCALS~1\Temp\WER4.tmp.dir00\sysdata.xml<br><br>I cant do a restore because its been going on for months, so theres no restore that will take me back to when the system was fine. I dont want to use another software to play music as I have other players as it is. I want to fix the problem..<br><br>Any people know whats up??
</content>
<url>/5208-6122_102-0.html?messageID=15877#15877</url>
</post>

<post>
<id>2</id>
<title>Re:Windows XP Crashes when using Windows media player!! </title>
<user>Yew Anchors</user>
<time>10/31/03 4:52 AM</time>
<replylink>/5208-6122_102-0.html?messageID=15877#15877</replylink>
<replyuser>JackX</replyuser>
<content>
First of all, Windows Media Player sucks, you're better off without it working. Download WinAmp 2.9x (not 3.x unless you want a very slow and bloated player) for music and I'm a huge fan of Media Player Classic ( <a href="http://sourceforge.net/projects/guliverkli/" target="_blank">http://sourceforge.net/projects/guliverkli/</a> ) as a video player. It's small, fast and free. Plus you can get it to play QuickTime, DVDs and Real Media files if you install the right codecs which Windows Media Player cannot, all on top of any other codec you have installed. It's one of the only other players I know of that can play MS's ASF format files. BSPlayer (<a href="http://www.bsplayer.org/" target="_blank">http://www.bsplayer.org/</a>) is a good alternative, but I'm not sure if it can handle QuickTime and Real Media.
</content>
<url>/5208-6122_102-0.html?messageID=16006#16006</url>
</post>

<post>
<id>3</id>
<title>Re:Windows XP Crashes when using Windows media player!! </title>
<user>David Chan</user>
<time>10/31/03 5:17 AM</time>
<replylink>/5208-6122_102-0.html?messageID=15877#15877</replylink>
<replyuser>JackX</replyuser>
<content>
You can try running System File Checker which will scan your system files and replace any corrupt files.<br><a href="http://www.anzwers.org/free/xpdsl/sfc.htm" target="_blank">http://www.anzwers.org/free/xpdsl/sfc.htm</a><br><br>Or try and install WMP9 codecs from this link:<br><a href="http://www.microsoft.com/windows/windowsmedia/format/codecdownload.aspx" target="_blank">http://www.microsoft.com/windows/windowsmedia/format/codecdownload.aspx</a>
</content>
<url>/5208-6122_102-0.html?messageID=16028#16028</url>
</post>

<post>
<id>4</id>
<title>Also check this WMP mini FAQ site... </title>
<user>David Chan</user>
<time>10/31/03 5:22 AM</time>
<replylink>/5208-6122_102-0.html?messageID=16028#16028</replylink>
<replyuser>David Chan</replyuser>
<content>
<a href="http://www.nwlink.com/~zachd/pss/pss.html" target="_blank">http://www.nwlink.com/~zachd/pss/pss.html</a>
</content>
<url>/5208-6122_102-0.html?messageID=16038#16038</url>
</post>

<post>
<id>5</id>
<title>Re:Re:Windows XP Crashes when using Windows media player!! </title>
<user>JackX</user>
<time>11/2/03 11:18 PM</time>
<replylink>/5208-6122_102-0.html?messageID=16028#16028</replylink>
<replyuser>David Chan</replyuser>
<content>
thanks for the suggestions, will try them out, hopefully they work........
</content>
<url>/5208-6122_102-0.html?messageID=19858#19858</url>
</post>

<post>
<id>6</id>
<title>Re:Re:Re:Windows XP Crashes when using Windows media player!! </title>
<user>JackX</user>
<time>11/5/03 8:03 PM</time>
<replylink>/5208-6122_102-0.html?messageID=19858#19858</replylink>
<replyuser>JackX</replyuser>
<content>
Anybody else have any suggestions? It is still happening. I tried everything that was already suggested and nothing......... i deleted re-installed windows media player and still it crashes.
</content>
<url>/5208-6122_102-0.html?messageID=23835#23835</url>
</post>

<post>
<id>7</id>
<title>Re:Re:Re:Re:Windows XP Crashes when using Windows media player!! </title>
<user>David Chan</user>
<time>11/6/03 6:03 AM</time>
<replylink>/5208-6122_102-0.html?messageID=23835#23835</replylink>
<replyuser>JackX</replyuser>
<content>
I noticed that you have SpyBot S&#38;D.<br>If I recall correctly during scanning SpyBot will list several items relating to WMP as spyware.<br>Perhaps you've deleted these entries causing WMP to misbehave?<br><br>See if you have a backup of these entries and restore them.<br><br>Or try System Restore back to when it worked.
</content>
<url>/5208-6122_102-0.html?messageID=24157#24157</url>
</post>

<post>
<id>8</id>
<title>Re:Windows XP Crashes when using Windows media player!! </title>
<user>Cursorcowboy</user>
<time>11/6/03 6:03 AM</time>
<replylink>/5208-6122_102-0.html?messageID=15877#15877</replylink>
<replyuser>JackX</replyuser>
<content>
1. Can I assume that when you use the word <b>crash</b>, you're speaking <b>reboots</b>?<br><br>2. <b>ARMED</b> with the <a href="http://www.microsoft.com/technet/prodtechnol/winxppro/reskit/prmd_stp_01.gif" target="_blank">STOP</a> code information (Click to see an example screenshot), go to <a href="http://support.microsoft.com/" target="_blank">Microsoft Help and Support</a> and search for known issues. Enter the <b>STOP</b> code (Example: <b>Stop 0x00000074</b> -- leaving off the colon after the word "stop" and only the <u>next ten</u> alphanumerical characters) in the search box at the top left. Either press Enter or click the <b>GO</b> button. Please note that the information recorded for an <b>Event</b> Example: Error code 00000050 (parameter1 82dcc596, parameter2 00000000, parameter3 805208c1, parameter4 00000000) is nothing more than a "stop".. Exceptions for <a href="http://support.microsoft.com/default.aspx?scid=kb;en-us;Q308427" target="_blank">Events</a>, similar to <b>c00000005</b> may be searched also. Simply enter the exception code as displayed on the popup window and then press Enter. However, you may find that the error you're using may not be found if no articles have been written. <b>Please read</b> the Microsoft Developer Network (MSDN) article, "<a href="http://support.microsoft.com/default.aspx?scid=kb;en-us;Q314084" target="_blank">How to Gather Information After a Memory Dump in Windows XP (Q314084)</a>" and note the item <b>BugCheckCode</b> which is in essence, a "<b>STOP</b>" error.
</content>
<url>/5208-6122_102-0.html?messageID=24155#24155</url>
</post>

<post>
<id>9</id>
<title>Two thoughts. </title>
<user>R. Proffitt</user>
<time>11/6/03 6:51 AM</time>
<replylink>/5208-6122_102-0.html?messageID=15877#15877</replylink>
<replyuser>JackX</replyuser>
<content>
1. I can create files that crash WMP.<br><br>On some machines, this also takes down XP.   It's not supposed to, but I find that audio and video drivers seem to be crashing and that could be why it takes down XP.<br><br>I don't know if Microsoft can harder WMP to handle "my bad" encodings, but since it is a crash, there is a suspicion that by crashing, there is a way to exploit a machine on the way down.<br><br>What can I do to the machine that bombs out?<br><br>a.  I try latest drivers for audio, video, motherboard, etc.   Windows Update and the Driver Update button are not used.<br><br>b.  Don't do that.   In my case, I know which files bomb WMP.   So I've moved those to another directory.  Too bad I my new HP 812 camera creates them all the time?<br><br>2.  Heat.<br><br>WMP is known to be a CPU hog.   You may see your CPU and system heat up as WMP runs.   To test this issue, I remove the case cover and point a fan at the machine internals.   If this cures it, then you can pester the machine builder to fix it.<br><br>In closing, heed the CursorCowboy's post about events and more.<br><br>bob
</content>
<url>/5208-6122_102-0.html?messageID=24201#24201</url>
</post>

<post>
<id>10</id>
<title>Worth its own response. </title>
<user>R. Proffitt</user>
<time>11/6/03 6:58 AM</time>
<replylink>/5208-6122_102-0.html?messageID=15877#15877</replylink>
<replyuser>JackX</replyuser>
<content>
McAfee has flubbed so badly over the past few years that I don't consider their products to be much more than rubbish.<br><br>I have wished them well and hoped they would recover over time, but on the products they offer the consumers, the issues that I faced with their offering were intensely painful.<br><br>Without reservation I'd remove McAfee altogether, install Free AVG (<a href="http://www.grisoft.com" target="_blank">http://www.grisoft.com</a>) and try a Zonealarm or another noted in the Anti-Parasite Suite thread at <a href="http://reviews.cnet.com/5208-6132-0.html?forumID=32&#38;threadID=1313&#38;start=0" target="_blank">http://reviews.cnet.com/5208-6132-0.html?forumID=32&#38;threadID=1313&#38;start=0</a><br><br>From my experiences McAfee needs a wake-up call.
</content>
<url>/5208-6122_102-0.html?messageID=24209#24209</url>
</post>

<post>
<id>11</id>
<title>Re:Windows XP Crashes when using Windows media player!! </title>
<user>mpacey</user>
<time>11/6/03 2:28 PM</time>
<replylink>/5208-6122_102-0.html?messageID=15877#15877</replylink>
<replyuser>JackX</replyuser>
<content>
First, I would run the on-line scan: Housecall.<br><br>I would also download and then scan with Ad-aware on a regular basis.<br><br>I use it with Spybot.<br><br>One usually finds something that the other doesn't.<br><br>As far as AntiVirus And Firewalls, I have found Norton and ZoneAlarm to be the best.<br><br>I am not saying that this will resolve your current issue, but for the long term you may want to take another look at McAfee.
</content>
<url>/5208-6122_102-0.html?messageID=24824#24824</url>
</post>
