# Supplementary material for: Provenance based data integrity checking and verification in cloud environments
Source: PLoS One. 2017 May 17;12(5):e0177576. doi: 10.1371/journal.pone.0177576 (PMC5435237; doi:10.1371/journal.pone.0177576)
Supplement: S1 Dataset — Files in the Dataset are utilized for performance measurement. (ZIP) [file pone.0177576.s001.zip › dataset/help/1465]

<post>
<id>1</id>
<title>IEXPLORE.EXE </title>
<user>georq</user>
<time>10/31/03 10:36 AM</time>
<replylink>null</replylink>
<replyuser>null</replyuser>
<content>
I seem to have lost my "iexplore.exe" somewhere. I must have deleted it by mistake or dumbness. I went to MSN to try and find a downloadable package but whatever<br>I found they wanted money. Do I have to pay for this<br>.exe file? I truly hope not. Please give me any assistance that you can in resolving this situation.<br>Thanks Georq
</content>
<url>/5208-6122_102-0.html?messageID=16542#16542</url>
</post>

<post>
<id>2</id>
<title>Re:IEXPLORE.EXE </title>
<user>Grif Thomas</user>
<time>10/31/03 10:53 AM</time>
<replylink>/5208-6122_102-0.html?messageID=16542#16542</replylink>
<replyuser>georq</replyuser>
<content>
Georq,<br><br>Whenever posting questions on these forums, please give us as much information about your computer as possible. The operating system, processor speed, amount of RAM installed, brand name of the computer (if there is one) and the EXACT error messages you are receiving. In your case, which version of Internet Explorer are you using? The more information you give us, the better informed our answer will be. Enough of that, back to your question.<br><br>If you are currently using Internet Explorer to connect to this site, then you aren't 'missing' Iexplore.exe. If you are receiving an error message which says so, then it might be best if you run a free online virus scan, just to make sure you're free of viruses. Please click on the links below and run the scans they provide:<br><br><b><a href="http://housecall.antivirus.com/housecall/" target="_blank">Trend Micro's Housecall Online Scanner</a></b><br><br><b><a href="http://www.pandasoftware.com/activescan/com/activescan_principal.htm" target="_blank">Panda Antivirus Online Scanner</a></b><br><br>Let us know how it goes and give us that info please.<br><br>Grif
</content>
<url>/5208-6122_102-0.html?messageID=16569#16569</url>
</post>

<post>
<id>3</id>
<title>Re:Re:IEXPLORE.EXE </title>
<user>georq</user>
<time>11/1/03 7:22 AM</time>
<replylink>/5208-6122_102-0.html?messageID=16569#16569</replylink>
<replyuser>Grif Thomas</replyuser>
<content>
Hi Grif, thanks for answering my inquiry. My bad for not detailing info for you to work with. My 'puter is the one I built under the tutorialship of Mr. Bigelow.<br>It has an AMD 1.1Ghz Athlon K-7 T-Bird mobo, 368 megs of RAM, 40 gigs of HD, Win98SE OS, with a CD burner,DVD<br>player, Zip drive, and CD-ROM.<br>  As stated I'm having a problem with "iexplore.exe" and ran into another "PSTARTER" while fooling around with iexplore. I uses Comcast HSI as my ISP while using<br>IE5 and Netscape as browsers. Decided to delete both browsers and upgrade to IE6. Downloaded "6" and it wouldn't complete because I needed Iexplore.exe and my 'puter couldn't find it. So I went to REGEDIT-HKEY-LOCAL-MACHINE\SOFTWARE\MICROSOFT\WINDOWS\CURENT VERSION\App Paths\IEXPLORE and there it is. Correctly valued and pathed but my 'puter cant find it. Whats up with that? What else do I have to do to install IE6 with or without "IEXPLORE.EXE"? Thanks again for your help. Georq
</content>
<url>/5208-6122_102-0.html?messageID=17932#17932</url>
</post>

<post>
<id>4</id>
<title>Georq, You "Deleted" Both Of Your Browsers ???? </title>
<user>Grif Thomas</user>
<time>11/1/03 12:27 PM</time>
<replylink>/5208-6122_102-0.html?messageID=17932#17932</replylink>
<replyuser>georq</replyuser>
<content>
It's possible to "uninstall" your browsers but what did you "delete"? Did you delete the "Iexplore.exe" file and if so, what are you using to connect to the internet at this time? Did you do a full uninstall of the browsers in the Control Panel/Add-Remove Programs? The best way to upgrade to Internet Explorer 6 is to simply visit the website below, WITHOUT uninstalling the previous version of IE, and let the install take place:<br><br><b><a href="http://www.microsoft.com/windows/ie/downloads/critical/ie6sp1/default.asp" target="_blank">Internet Explorer 6 Service Pack 1 Download Link</a></b><br><br>If you've tried this already, then you might be able to install the program with the full download which can be obtained by downloading it from the link below. They are large file downloads, but should allow you to install the first version of IE6, or possibly reinstall your current version so you can get up and running. If you can't download files, there are usually Internet Explorer versions on various ISP CD's such as AOL, etc., which you could also give a try.<br><br><a href="http://browsers.evolt.org/?ie/32bit" target="_blank">http://browsers.evolt.org/?ie/32bit</a><br><br>Hope this helps.<br><br>Grif
</content>
<url>/5208-6122_102-0.html?messageID=18234#18234</url>
</post>
