# Supplementary material for: Provenance based data integrity checking and verification in cloud environments
Source: PLoS One. 2017 May 17;12(5):e0177576. doi: 10.1371/journal.pone.0177576 (PMC5435237; doi:10.1371/journal.pone.0177576)
Supplement: S1 Dataset — Files in the Dataset are utilized for performance measurement. (ZIP) [file pone.0177576.s001.zip › dataset/help/1481]

<post>
<id>1</id>
<title>my (d) is not responing...help </title>
<user>chu</user>
<time>10/31/03 12:34 PM</time>
<replylink>null</replylink>
<replyuser>null</replyuser>
<content>
when i click on it, it says its not accessible the device is not ready. It also says its full but no cd is in there...im lost
</content>
<url>/5208-6122_102-0.html?messageID=16729#16729</url>
</post>

<post>
<id>2</id>
<title>Chu, That Sounds "Normal" ?? </title>
<user>Grif Thomas</user>
<time>10/31/03 1:10 PM</time>
<replylink>/5208-6122_102-0.html?messageID=16729#16729</replylink>
<replyuser>chu</replyuser>
<content>
Whenever posting questions here on these forums, please give us as much information as possible about your computer. The operating system, processor speed and any EXACT error messages you are receiving. The more information you give us, the better informed our answer will be.<br><br>If you RIGHT click on an "empty" CD drive in "My Computer", the "pie graph" will indicate that all the space is used, although the actual space indicated may say "0" bytes. Also, if you double click on an empty CD drive in "My computer, it will say "Drive is not Accessible" the "the device is not ready". This is entirely correct. Obviously, nothing is in the drive to run/play.<br><br>You didn't indicate that there were any other problems with the drive, so if it works correctly when a CD is placed in the drive, everything appears to be fine.<br><br>Hope this helps.<br><br>Grif
</content>
<url>/5208-6122_102-0.html?messageID=16782#16782</url>
</post>

<post>
<id>3</id>
<title>I have know idea what kind of computer it is </title>
<user>chu</user>
<time>11/1/03 3:56 PM</time>
<replylink>/5208-6122_102-0.html?messageID=16782#16782</replylink>
<replyuser>Grif Thomas</replyuser>
<content>
is some home made computer that a guy built for my mom and well we cant get ahold of him. just about evereything you said was correct but i have stuck a few cds in the d to see if it was a disk error and well even if a cd is in there it say what you said above
</content>
<url>/5208-6122_102-0.html?messageID=18376#18376</url>
</post>

<post>
<id>4</id>
<title>Chu, You Need To Give Us a "Little" Help... </title>
<user>Grif Thomas</user>
<time>11/1/03 5:26 PM</time>
<replylink>/5208-6122_102-0.html?messageID=16729#16729</replylink>
<replyuser>chu</replyuser>
<content>
We need....At least the operating system....When the computer starts up, does it say Windows 98, Millenium Edition, XP, or what? When you RIGHT click on "My Computer" on the desktop, choose "Properties" from the menu. Look on the "General" tab, what "System" does it say? (Windows 98, Windows 98 Second Edition, Windows Millenium Edition, Windows 2000, XP?)At the bottom of that window, how much RAM does it say in installed?<br><br>CD drives can occasionally go "bad" and they need replacement. But first, you need to make sure that it is being displayed in the "Device Manager". If you're using Windows 98, or ME, RIGHT click on "My Computer" again, choose "Properties", then click on the "Device Manager" tab. Scroll down through the entries and click on the + sign next to the CD-Rom Drives" listing. Is there a CD-Rom device listed there and is there a yellow mark near it?<br><br>Let's go at this slow, although I'm guessing that you need to replace the drive and unless you're feeling adventurous, you may need to take it to a reputable computer tech in your area. It's not that difficult to replace a CD-Rom, but I'm not sure you have the experience to get it done.<br><br>Hope this helps and let us know how it goes.<br><br>Grif
</content>
<url>/5208-6122_102-0.html?messageID=18484#18484</url>
</post>
