# Supplementary material for: Provenance based data integrity checking and verification in cloud environments
Source: PLoS One. 2017 May 17;12(5):e0177576. doi: 10.1371/journal.pone.0177576 (PMC5435237; doi:10.1371/journal.pone.0177576)
Supplement: S1 Dataset — Files in the Dataset are utilized for performance measurement. (ZIP) [file pone.0177576.s001.zip › dataset/help/1526]

<post>
<id>1</id>
<title>Windows XP and SP1 installation </title>
<user>simontjia1</user>
<time>10/31/03 8:47 PM</time>
<replylink>null</replylink>
<replyuser>null</replyuser>
<content>
What will happen if I install motherboard driver, Viedo card driver and other device drivers  first then install the SP1? Do I have to uninstall the installed drivers, and install SP1,  then  re-install all the drivers?<br><br>Regards &#38; thanks,<br>simon
</content>
<url>/5208-6122_102-0.html?messageID=17547#17547</url>
</post>

<post>
<id>2</id>
<title>Re:Windows XP and SP1 installation </title>
<user>HerbChong</user>
<time>11/2/03 4:29 AM</time>
<replylink>/5208-6122_102-0.html?messageID=17547#17547</replylink>
<replyuser>simontjia1</replyuser>
<content>
it depends on the drivers and whether they are ones that come with SP1 or not. usually, Microsoft only supplies network and a limited number of video drivers. you shouldn't have any problems if the people who supplied your drivers did their job right.<br><br>Herb....
</content>
<url>/5208-6122_102-0.html?messageID=18863#18863</url>
</post>
