# Supplementary material for: Provenance based data integrity checking and verification in cloud environments
Source: PLoS One. 2017 May 17;12(5):e0177576. doi: 10.1371/journal.pone.0177576 (PMC5435237; doi:10.1371/journal.pone.0177576)
Supplement: S1 Dataset — Files in the Dataset are utilized for performance measurement. (ZIP) [file pone.0177576.s001.zip › dataset/help/1668]

<post>
<id>1</id>
<title>emails and browsers - 2 on system good idea? </title>
<user>nondaj</user>
<time>11/2/03 1:36 PM</time>
<replylink>null</replylink>
<replyuser>null</replyuser>
<content>
PC stats:  Running WinXP 2002 Pro Service Pack 1<br>           Intel Pentium 4<br>           Ram 512 MB<br>           Outlook Express and Internet Explorer<br>           Mozilla email and Mozilla browser<br><br>In past became dissatisfied with Outlook E. and from cnet forums discovered the advantage of Mozilla email and browser as AOL influence free.  So downloaded same and have been using Mozilla products.<br><br>Now am finding the Mozilla browser is sooooo slow to load and sometimes I cannot get it to load; the Mozilla email is presenting problems with inability to receive or send email at times; cursor highlight feature disappears at times, home addresses in the address book will disappear, email minimize window feature needs reconfiguring often.<br><br>Am unclear as to how much of these problems are the browser and email programs or the ISP so do not know where to begin to resolve anything.<br><br>Today discovered no emails on Mozilla but when I opened OE mail - there were 8 emails waiting to be read.  I had Mozilla as my default email program so not sure why 8 emails were on OE.<br><br>Is it wise to have two email programs on one's system since there seems to be a confusion as to where emails are going. If unwise which email program should be deleted?<br><br>Or is there something I might be doing unawares that needs more attention?
</content>
<url>/5208-6122_102-0.html?messageID=19434#19434</url>
</post>

<post>
<id>2</id>
<title>Re:emails and browsers - 2 on system good idea? </title>
<user>Coryphaeus</user>
<time>11/2/03 5:00 PM</time>
<replylink>/5208-6122_102-0.html?messageID=19434#19434</replylink>
<replyuser>nondaj</replyuser>
<content>
Two browsers are ok, but not email.  They will conflict when receiving, deleting, etc.  Use one or the other.<br><br>I run XP Home with OE6 and Mozilla.  They play well with each other, but if I try to use both email programs, I start to get errors and problems.<br><br>Use one or the other email programs.
</content>
<url>/5208-6122_102-0.html?messageID=19612#19612</url>
</post>

<post>
<id>3</id>
<title>Re:Re:emails and browsers - 2 on system good idea? </title>
<user>nondaj</user>
<time>11/2/03 11:05 PM</time>
<replylink>/5208-6122_102-0.html?messageID=19612#19612</replylink>
<replyuser>Coryphaeus</replyuser>
<content>
Thanks Coryphaeus - if you can run OE6 (which I have) and MOzilla so should I.  Think my problems is two emails on same account.  Will have to work that out.  Maybe resolving that will help with my problems - again thanks for your help.
</content>
<url>/5208-6122_102-0.html?messageID=19856#19856</url>
</post>

<post>
<id>4</id>
<title>Desertlilac, It Depends On How Many Accounts You Have </title>
<user>Grif Thomas</user>
<time>11/2/03 7:17 PM</time>
<replylink>/5208-6122_102-0.html?messageID=19434#19434</replylink>
<replyuser>nondaj</replyuser>
<content>
In regards to the number of browsers, it shouldn't be a problem. Many folks will use their browser of choice (Mozilla, Opera, etc.) for normal surfing and then switch to Internet Explorer for visiting the Microsoft sites, or others that require ActiveX. I've seen very few problems with this type of set up, as long as you can configure them correctly.<br><br>But with mail, generally, it's a good idea to keep one mail client for each account. I've got quite a few e-mail addresses and I use a different one for each one. On my "main" address, I use Microsoft Outlook 2002 because it has the ability to block unsafe attachments and my McAfee antivirus configures well with it. I also use a couple of different ISP's for internet connections. On my backup ISP, used for family mail only, I have Outlook Express configured.<br><br>In addition I have a couple of other address from which I use their webmail attributes which don't download the information to your computer at all.<br><br>So, in my experience, as long as you keep them all separate, it shouldn't be a problem. But using multiple e-mail programs for the same address can create issues.<br><br>Hope this helps.<br><br>Grif
</content>
<url>/5208-6122_102-0.html?messageID=19725#19725</url>
</post>

<post>
<id>5</id>
<title>Re:Desertlilac, It Depends On How Many Accounts You Have </title>
<user>nondaj</user>
<time>11/2/03 11:01 PM</time>
<replylink>/5208-6122_102-0.html?messageID=19725#19725</replylink>
<replyuser>Grif Thomas</replyuser>
<content>
Thanks Grif - I see what you mean and both my email programs are on the same account so need to change that.  Maybe that will clear up many of my problems. Thanks again for the tip.
</content>
<url>/5208-6122_102-0.html?messageID=19854#19854</url>
</post>
