# Supplementary material for: Provenance based data integrity checking and verification in cloud environments
Source: PLoS One. 2017 May 17;12(5):e0177576. doi: 10.1371/journal.pone.0177576 (PMC5435237; doi:10.1371/journal.pone.0177576)
Supplement: S1 Dataset — Files in the Dataset are utilized for performance measurement. (ZIP) [file pone.0177576.s001.zip › dataset/help/1916]

<post>
<id>1</id>
<title>I/O error occurred while installing a file </title>
<user>smicel</user>
<time>11/5/03 2:36 AM</time>
<replylink>null</replylink>
<replyuser>null</replyuser>
<content>
Solve this problem when one tries to install a file:<br>"I/O error occurred while installing a file. This is normally caused by bad installation media or corrupt installation file."
</content>
<url>/5208-6122_102-0.html?messageID=22551#22551</url>
</post>

<post>
<id>2</id>
<title>Re:I/O error occurred while installing a file </title>
<user>HerbChong</user>
<time>11/5/03 6:34 PM</time>
<replylink>/5208-6122_102-0.html?messageID=22551#22551</replylink>
<replyuser>smicel</replyuser>
<content>
like it says, you have a bad file or disk. where are you installing from? if you are not doing it, something else is installing for you.<br><br>Herb...
</content>
<url>/5208-6122_102-0.html?messageID=23666#23666</url>
</post>
