# Supplementary material for: Provenance based data integrity checking and verification in cloud environments
Source: PLoS One. 2017 May 17;12(5):e0177576. doi: 10.1371/journal.pone.0177576 (PMC5435237; doi:10.1371/journal.pone.0177576)
Supplement: S1 Dataset — Files in the Dataset are utilized for performance measurement. (ZIP) [file pone.0177576.s001.zip › dataset/help/1935]

<post>
<id>1</id>
<title>Unable to locate server </title>
<user>Nick Carola</user>
<time>11/5/03 5:21 AM</time>
<replylink>null</replylink>
<replyuser>null</replyuser>
<content>
Hi Everyone,<br><br>I currently have Windows 98SE and a broadband internet connection. Prior to installing Norton Antivirus 2004 I was able to connect to the internet through my broadband connection. I loaded NAV 2004 and was still able to connect to the internet through my broadband connection. I updated all of the Windows 98SE critical updates (NAV 2004 was disabled) and then was unable to connect to the internet through my broadband connection. I uninstalled NAV 2004 and still could not connect to the internet. My broadband connection and router setup is fine. Symantec could not offer any help!<br><br>Does anyone have any suggestions? <br><br>Thanks,<br><br>Nick
</content>
<url>/5208-6122_102-0.html?messageID=22672#22672</url>
</post>

<post>
<id>2</id>
<title>Nick, Did You Manually Remove NAV 2004? </title>
<user>Grif Thomas</user>
<time>11/5/03 1:30 PM</time>
<replylink>/5208-6122_102-0.html?messageID=22672#22672</replylink>
<replyuser>Nick Carola</replyuser>
<content>
Because the standard "Add/Remove Programs" uninstall doesn't always clean out all file and registry remnants, which could be causing issues with your internet connection, You might want to explorer the Symantec link below. Click on the link, then, in the "<b>Completely Remove NAV</b>" section, click on the + sign next to "<b>NAV installed as a stand-alone product</b>" listing, then follow the procedures to ferret out the remaining files and registry entries.:<br><br><b><a href="http://service1.symantec.com/SUPPORT/nav.nsf/d4578f66d8f00a0188256d4e006aaa94/9f87b423fda7cebe88256d97007bcdd0?OpenDocument&#38;prod=&#38;ver=&#38;src=sg&#38;pcode=&#38;svy=&#38;csm=no" target="_blank">How to remove Norton AntiVirus 2004, clean boot the computer, and reinstall the program </a></b><br>__________<br><br>In addition, it would be nice to know exactly which updates were installed at the Windows Update site. Those that can be uninstalled will be listed in the "Control Panel/Add-Remove Programs section. If you can remember the exact numbers of the installed updates, you should be able to research those that might be relevant to internet connections by clicking on the link below and finding the related Security Bulletin:<br><br><a href="http://www.microsoft.com/technet/treeview/default.asp?url=/technet/security/current.asp" target="_blank">http://www.microsoft.com/technet/treeview/default.asp?url=/technet/security/current.asp</a><br><br>Hope this helps.<br><br>Grif
</content>
<url>/5208-6122_102-0.html?messageID=23287#23287</url>
</post>
