# Supplementary material for: Provenance based data integrity checking and verification in cloud environments
Source: PLoS One. 2017 May 17;12(5):e0177576. doi: 10.1371/journal.pone.0177576 (PMC5435237; doi:10.1371/journal.pone.0177576)
Supplement: S1 Dataset — Files in the Dataset are utilized for performance measurement. (ZIP) [file pone.0177576.s001.zip › dataset/help/2009]

<post>
<id>1</id>
<title>Mass converting OE6 emails to text </title>
<user>Mondler</user>
<time>11/5/03 6:06 PM</time>
<replylink>null</replylink>
<replyuser>null</replyuser>
<content>
Hi. I'm about to do a clean install of WindowsXP on my laptop and I would like to be able to save my emails that are in Outlook Express 6. I've started backing them up as text files, but since there are literally more than a thousand separate emails, that would be kind of difficult. So I was wondering if anyone might know of a quick solution to convert all the emails into text files. Maybe a program of some sort? <br><br>Thanks so much!
</content>
<url>/5208-6122_102-0.html?messageID=23625#23625</url>
</post>

<post>
<id>2</id>
<title>Re:Mass converting OE6 emails to text </title>
<user>FrankQTran</user>
<time>11/5/03 6:22 PM</time>
<replylink>/5208-6122_102-0.html?messageID=23625#23625</replylink>
<replyuser>Mondler</replyuser>
<content>
I used the freeware called <b>OEBackup</b> to save all of them into the harddisk then burn them into CD for restore later. Their link is <b> <a href="http://www.oehelp.com/OEBackup/Default.aspx" target="_blank">http://www.oehelp.com/OEBackup/Default.aspx</a> </b><br><br>Regards,
</content>
<url>/5208-6122_102-0.html?messageID=23647#23647</url>
</post>

<post>
<id>3</id>
<title>Re:Re:Mass converting OE6 emails to text </title>
<user>Mondler</user>
<time>11/6/03 1:23 PM</time>
<replylink>/5208-6122_102-0.html?messageID=23647#23647</replylink>
<replyuser>FrankQTran</replyuser>
<content>
Thanks, Frank. I'll download that program and try it out. I appreciate the help.
</content>
<url>/5208-6122_102-0.html?messageID=24749#24749</url>
</post>

<post>
<id>4</id>
<title>Mondler, you're wecomed! (NT) </title>
<user>FrankQTran</user>
<time>11/6/03 2:10 PM</time>
<replylink>/5208-6122_102-0.html?messageID=24749#24749</replylink>
<replyuser>Mondler</replyuser>
<content>
.
</content>
<url>/5208-6122_102-0.html?messageID=24811#24811</url>
</post>

<post>
<id>5</id>
<title>Mondler, Not Exactly What You Asked For, But..... </title>
<user>Grif Thomas</user>
<time>11/5/03 6:51 PM</time>
<replylink>/5208-6122_102-0.html?messageID=23625#23625</replylink>
<replyuser>Mondler</replyuser>
<content>
...I've used this method to backup and recover Outlook Express messages and contacts. It doesn't save the files as text, but does allow you to "Export" the messages to a CD, then "Import" them later into your new program. :<br><br><b><a href="http://support.microsoft.com/default.aspx?scid=kb%3Ben-us%3B270670" target="_blank">OLEXP: How to Back Up and Recover Outlook Express Data</a></b><br><br>Hope this helps.<br><br>Grif
</content>
<url>/5208-6122_102-0.html?messageID=23709#23709</url>
</post>

<post>
<id>6</id>
<title>Re:Mondler, Not Exactly What You Asked For, But..... </title>
<user>Mondler</user>
<time>11/6/03 1:15 PM</time>
<replylink>/5208-6122_102-0.html?messageID=23709#23709</replylink>
<replyuser>Grif Thomas</replyuser>
<content>
Thanks so much for the tips, Grif. I'll print out that page and try it out. Thanks!
</content>
<url>/5208-6122_102-0.html?messageID=24738#24738</url>
</post>

<post>
<id>7</id>
<title>(NT) Mondler, Glad We Could Help ! </title>
<user>Grif Thomas</user>
<time>11/6/03 2:52 PM</time>
<replylink>/5208-6122_102-0.html?messageID=24738#24738</replylink>
<replyuser>Mondler</replyuser>
<content>
.
</content>
<url>/5208-6122_102-0.html?messageID=24849#24849</url>
</post>
