# Supplementary material for: Provenance based data integrity checking and verification in cloud environments
Source: PLoS One. 2017 May 17;12(5):e0177576. doi: 10.1371/journal.pone.0177576 (PMC5435237; doi:10.1371/journal.pone.0177576)
Supplement: S1 Dataset — Files in the Dataset are utilized for performance measurement. (ZIP) [file pone.0177576.s001.zip › dataset/help/2082]

<post>
<id>1</id>
<title>IE6 Favorites </title>
<user>mpacey</user>
<time>11/6/03 1:30 PM</time>
<replylink>null</replylink>
<replyuser>null</replyuser>
<content>
I am currently on this forum via MSN Explorer.<br><br>I would like to be able to access it from IE6.<br><br>I would also like to cut and paste some posts, but it doesn't seem to work.<br><br>Can someone give me any suggestions?<br><br>Thanks in advance.
</content>
<url>/5208-6122_102-0.html?messageID=24759#24759</url>
</post>

<post>
<id>2</id>
<title>I would... </title>
<user>FrankQTran</user>
<time>11/6/03 2:31 PM</time>
<replylink>/5208-6122_102-0.html?messageID=24759#24759</replylink>
<replyuser>mpacey</replyuser>
<content>
1. Go to the main CNet Forums Directory by click <a href="http://reviews.cnet.com/4002-7600_7-5082864.html" target="_blank"> <b><u>Click on this link</u></b></a> <br><br>2. When inside that screen, I would click on "Favorites" and select "Add To Favorites..." the small screen of Add Favorites should pop-up and offer you where to store that url for future use. Click "OK"<br><br>3. Look down under the heading <b>"General Help"</b> then click on "Computer Help". At the "Computer Help"  sceen, add to favorite again. <u>Please notes</u>: Because of the forum bugs (I would call that), make sure you change the name of this forum to something else, otherwise it will replace an old url of the CNet Forums Directory.<br><br>What exactly did you try to do the "Cut &#38; Paste"? What's symtomp? <br><br>Regards,
</content>
<url>/5208-6122_102-0.html?messageID=24827#24827</url>
</post>

<post>
<id>3</id>
<title>Michael, Can You.....?? </title>
<user>Grif Thomas</user>
<time>11/6/03 2:58 PM</time>
<replylink>/5208-6122_102-0.html?messageID=24759#24759</replylink>
<replyuser>mpacey</replyuser>
<content>
Click on the - sign in the upper right corner of MSN Explorer to minimize it into the bottom task bar, then double click on the blue "e" on your desktop or in the QuickLaunch bar in the lower left??? Does a normal Internet Explorer version open up on the screen? <br><br>Also please realize that MSN Explorer is a "take off" of Internet Explorer and you should be able to do all the copy and paste routines in either browser version on these forums. When you say, "cut and paste" some posts, what exactly are you doing? Cutting some text from a post here and pasting in a document on your computer, or are you pasting them in other messages on the forums?<br><br>Hope this helps and let us know.<br><br>Grif
</content>
<url>/5208-6122_102-0.html?messageID=24858#24858</url>
</post>

<post>
<id>4</id>
<title>Re:Michael, Can You.....?? </title>
<user>mpacey</user>
<time>11/6/03 7:18 PM</time>
<replylink>/5208-6122_102-0.html?messageID=24858#24858</replylink>
<replyuser>Grif Thomas</replyuser>
<content>
What I would like to do is cut a post such as the last advice you gave me, and paste it into another Forum, because it may help out someone there with the same issue.<br><br>When I try to do that, I get an error message about my e-mail being idle...<br><br>Thanks.
</content>
<url>/5208-6122_102-0.html?messageID=25166#25166</url>
</post>
