# Supplementary material for: Provenance based data integrity checking and verification in cloud environments
Source: PLoS One. 2017 May 17;12(5):e0177576. doi: 10.1371/journal.pone.0177576 (PMC5435237; doi:10.1371/journal.pone.0177576)
Supplement: S1 Dataset — Files in the Dataset are utilized for performance measurement. (ZIP) [file pone.0177576.s001.zip › dataset/help/2171]

<post>
<id>1</id>
<title>DVD/CD-RW combo drive stopped copying!? </title>
<user>bravestarr5</user>
<time>11/7/03 11:04 AM</time>
<replylink>null</replylink>
<replyuser>null</replyuser>
<content>
I have just pieced together a new PC, taking my old combo drive and installing it on the new computer. Although I have installed the same software as was bundled with the drive(roxio Easy CD Creator 5) it no longer allows me to copy anything!? After numerous installations, restarts and uninstallations of the software I've come to my wits end. The drive shows up in the system properties in Control Panel and the driver and drive itself are all installed and working with no conflicts. The driver is just the standard one bundled with my version of windows: ME but the combo drives instructions say that this is enough to make it work. <br><br>When I opened up Roxio and setup everything to make a data or music CD everything seems to work fine, but as soon as I press the red Record button I get a error message something like: creator caused an error in CREATOR.DLL, creator will now close. If problem persists try restarting your computer.<br><br>So why the hell does my drive not work??<br><br>I've tried updating my drivers from the LG website but they didn't seem to make any difference.  I'm just about to try Nero Burning ROM 6 to see if it's just the Roxio software that's the problem but I thought I'd ask you guys first. There could be someone out there who had the same problem in the past.<br><br>If you can help drop me a line @ radxx69@hotmail.com or reply to this thread. <br><br>Here is my system info, just in case you need it. Windows ME, AMD Athlon XP 2400+, 256Mb RAM, 80Gb HDD, LG DVD/CD-RW combo drive GCC-4120B, nVIDIA GeForce4 MX 440-SE (64Mb)graphics card.<br><br>bravestarr5
</content>
<url>/5208-6122_102-0.html?messageID=25848#25848</url>
</post>

<post>
<id>2</id>
<title>Re:DVD/CD-RW combo drive stopped copying!? </title>
<user>R. Proffitt</user>
<time>11/7/03 12:46 PM</time>
<replylink>/5208-6122_102-0.html?messageID=25848#25848</replylink>
<replyuser>bravestarr5</replyuser>
<content>
Review prior discussions from<br><a href="http://groups.google.com/groups?num=20&#38;hl=en&#38;lr=&#38;ie=UTF-8&#38;oe=UTF-8&#38;q=caused+an+error+in+CREATOR.DLL&#38;sa=N&#38;tab=wg" target="_blank">http://groups.google.com/groups?num=20&#38;hl=en&#38;lr=&#38;ie=UTF-8&#38;oe=UTF-8&#38;q=caused+an+error+in+CREATOR.DLL&#38;sa=N&#38;tab=wg</a> but remember that a failed drive can cause Creator to fail oddly.   Try the DEMO of NERO as last resort.<br><br>Bob
</content>
<url>/5208-6122_102-0.html?messageID=25988#25988</url>
</post>
