# Supplementary material for: Provenance based data integrity checking and verification in cloud environments
Source: PLoS One. 2017 May 17;12(5):e0177576. doi: 10.1371/journal.pone.0177576 (PMC5435237; doi:10.1371/journal.pone.0177576)
Supplement: S1 Dataset — Files in the Dataset are utilized for performance measurement. (ZIP) [file pone.0177576.s001.zip › dataset/help/2300]

<post>
<id>1</id>
<title>Dieing Harddrive </title>
<user>Atomicsoda</user>
<time>11/8/03 9:10 PM</time>
<replylink>null</replylink>
<replyuser>null</replyuser>
<content>
I have good reason to believe my harddrive (barely a year old) is about to pass on. Strange noises have been eminating from about the area my harddrive is located, and my computer has also been functioning abnormally slow since these noises began. It took me 15 minutes and 2 restarts just to get to these message boards. I am on 256MB of RAM on Win98SE. I cannot recall any information about my harddrive without opening my case, besides the fact that it is 80mb and has been running fine since I assembled my computer. If my harddrive is going to die...what should I do? What is the best way to save my information? Can I still save my harddrive?<br><br>PS I haven't been able to shut down my computer properly, having to crudely pull the power at the Windows shut down screen, and oftentimes having to skip ScanDisk. This may be a contributing factor to the problem.
</content>
<url>/5208-6122_102-0.html?messageID=27478#27478</url>
</post>

<post>
<id>2</id>
<title>Re:Dieing Harddrive </title>
<user>Michael Geist</user>
<time>11/9/03 4:46 AM</time>
<replylink>/5208-6122_102-0.html?messageID=27478#27478</replylink>
<replyuser>Atomicsoda</replyuser>
<content>
If you assembled this machine yourself, then you should not be averse to opening the case and locating the source of the noise by lightly touching the drive with your finger. If the vibration causing the noise comes from the drive and not some other place, then replacement is probably needed.<br><br>Other issues which can cause system instability are:<br>Virus infection<br>Spyware/Malware/Adware <br><br>Run a thorough scandisk in safe mode if normal mode will not work.<br><br>80mb drive?
</content>
<url>/5208-6122_102-0.html?messageID=27651#27651</url>
</post>
